# Supplementary material for: 1-(2-Fluoro­benzyl­ideneamino)pyridinium bis­(1,2-dicyano­ethene-1,2-dithiol­ato)nickelate(II)
Source: Acta Crystallogr Sect E Struct Rep Online. 2009 Apr 30;65(Pt 5):m599. doi: 10.1107/S1600536809015360 (PMC2977634; doi:10.1107/S1600536809015360)
Supplement: Supplementary file 1 [file e-65-0m599-sup1.cif]

##############################################################################
###                                                                        ###
###        Electronic paper (Acta Crystallographica Section E)             ###
###                                                                        ###
##############################################################################
#                                                                            #
# This CIF contains the data in a paper accepted for publication in Acta     #
# Crystallographica Section E. It conforms to the requirements of Notes      #
# for Authors for Section E, and has been peer reviewed under the auspices   #
# of the IUCr Commission on Journals.                                        #
#                                                                            #
# Full details of the Crystallographic Information File format               #
# are given in the paper "The Crystallographic Information File (CIF):       #
# a New Standard Archive File for Crystallography" by S. R. Hall, F. H.      #
# Allen and I. D. Brown [Acta Cryst. (1991), A47, 655-685].                  #
#                                                                            #
# The current version of the core CIF dictionary is obtainable from          #
# ftp://ftp.iucr.org/pub/cif_core.dic. The current version number is 2.4.    #
#                                                                            #
# Software is freely available for graphical display of the structure(s) in  #
# this CIF.  For information consult the CIF home page http://www.iucr.org/  #
# cif/home.html                                                              #
#                                                                            #
# This file may be used for bona fide research purposes within the           #
# scientific community so long as proper attribution is given to the journal # 
# article from which it was obtained.                                        #
#                                                                            #
##############################################################################
                                             
data_global
_audit_creation_method     'from SHELXL97 CIF and IUCr SHELXL97-template'
_journal_date_recd_electronic     2009-04-14
_journal_date_accepted     2009-04-24
_journal_name_full     'Acta Crystallographica, Section E'
_journal_year     2009
_journal_volume     65
_journal_issue      5
_journal_page_first     m599
_journal_page_last     m599
_journal_paper_category     QM
_journal_coeditor_code     LH2806
_publ_contact_author_name     'Hui Zhang'
_publ_contact_author_address
;
Department of Chemistry,
Huangshan University
Huangshang, 245001,
People's Republic of China
;
_publ_contact_author_email     xuanfang.1984@163.com
_publ_contact_author_fax     '86 25 83587820'
_publ_contact_author_phone     '86 25 83587820'
_publ_section_title
;
1-(2-Fluorobenzylideneamino)pyridinium
bis(1,2-dicyanoethene-1,2-dithiolato)nickelate(II)
;
loop_
    _publ_author_name
    _publ_author_address
    'Hui Zhang'
;
   Department of Chemistry,
   Huangshan University
   Huangshang 245001,
   People's Republic of China
;
    'Quan Zhou'
;
   Department of Chemistry,
   Huangshan University
   Huangshang 245001,
   People's Republic of China
;
    'Fengkai Hu'
;
   Department of Chemistry,
   Huangshan University
   Huangshang 245001,
   People's Republic of China
;
    'Han Xu'
;
   Department of Chemistry,
   Huangshan University
   Huangshang 245001,
   People's Republic of China
;
    'Guanru Chang'
;
   Department of Chemistry,
   Huangshan University
   Huangshang 245001,
   People's Republic of China
;
data_I
_audit_creation_method     SHELXL-97
_chemical_name_systematic
;
1-(2-Fluorobenzylideneamino)pyridinium
bis(1,2-dicyanoethene-1,2-dithiolato)nickelate(II)
;
_chemical_name_common     ?
_chemical_formula_moiety     '2(C12 H10 F N2 +), C8 N4 Ni S4 2-'
_chemical_formula_sum     'C32 H20 F2 N8 Ni S4'
_chemical_formula_iupac     '(C12 H10 F N2)2 [Ni (C4 N2 S2)2]'
_chemical_formula_weight     741.51
_chemical_melting_point     ?
_symmetry_cell_setting     triclinic
_symmetry_space_group_name_H-M     'P -1'
_symmetry_space_group_name_Hall     '-P 1'
loop_
    _symmetry_equiv_pos_as_xyz
    'x, y, z'
    '-x, -y, -z'
_cell_length_a     7.9248(13)
_cell_length_b     9.1774(15)
_cell_length_c     11.1526(18)
_cell_angle_alpha     88.326(3)
_cell_angle_beta     77.202(4)
_cell_angle_gamma     85.448(4)
_cell_volume     788.4(2)
_cell_formula_units_Z     1
_cell_measurement_reflns_used     ?
_cell_measurement_theta_min     1.87
_cell_measurement_theta_max     26.00
_cell_measurement_temperature     293(2)
_exptl_crystal_description     block
_exptl_crystal_colour     red
_exptl_crystal_size_max     0.30
_exptl_crystal_size_mid     0.20
_exptl_crystal_size_min     0.20
_exptl_crystal_density_diffrn     1.562
_exptl_crystal_density_meas     ?
_exptl_crystal_density_method     'not measured'
_exptl_crystal_F_000     378
_exptl_absorpt_coefficient_mu     0.931
_exptl_absorpt_correction_type     'multi-scan'
_exptl_absorpt_process_details     '(SADABS; Bruker, 2000)'
_exptl_absorpt_correction_T_min     0.7323
_exptl_absorpt_correction_T_max     0.8089
_exptl_special_details
;
;
_diffrn_ambient_temperature     293(2)
_diffrn_radiation_type     MoK\a
_diffrn_radiation_wavelength     0.71073
_diffrn_radiation_source     'fine-focus sealed tube'
_diffrn_radiation_monochromator     graphite
_diffrn_measurement_device_type     'Bruker SMART CCD area-detector'
_diffrn_measurement_method     '\f and \w'
_diffrn_detector_area_resol_mean     ?
_diffrn_reflns_number     4282
_diffrn_reflns_av_R_equivalents     0.0381
_diffrn_reflns_av_sigmaI/netI     0.0992
_diffrn_reflns_theta_min     1.87
_diffrn_reflns_theta_max     26.00
_diffrn_reflns_theta_full     26.00
_diffrn_measured_fraction_theta_max     0.977
_diffrn_measured_fraction_theta_full     0.984
_diffrn_reflns_limit_h_min     -8
_diffrn_reflns_limit_h_max     9
_diffrn_reflns_limit_k_min     -11
_diffrn_reflns_limit_k_max     11
_diffrn_reflns_limit_l_min     -13
_diffrn_reflns_limit_l_max     12
_diffrn_standards_number     ?
_diffrn_standards_interval_count     ?
_diffrn_standards_interval_time     ?
_diffrn_standards_decay_%     ?
_refine_special_details
;
Refinement of <i>F</i>^2^ against ALL reflections. The weighted <i>R</i>-factor
<i>wR</i> and goodness of fit <i>S</i> are based on <i>F</i>^2^, conventional
<i>R</i>-factors <i>R</i> are based on <i>F</i>, with <i>F</i> set to zero for
negative <i>F</i>^2^. The threshold expression of <i>F</i>^2^ >
\s(<i>F</i>^2^) is used only for calculating <i>R</i>-factors(gt) <i>etc</i>.
and is not relevant to the choice of reflections for refinement.
<i>R</i>-factors based on <i>F</i>^2^ are statistically about twice as large
as those based on <i>F</i>, and <i>R</i>- factors based on ALL data will be
even larger.
;
_reflns_number_total     3030
_reflns_number_gt     1785
_reflns_threshold_expression     I>2\s(I)
_refine_ls_structure_factor_coef     Fsqd
_refine_ls_matrix_type     full
_refine_ls_R_factor_all     0.0887
_refine_ls_R_factor_gt     0.0521
_refine_ls_wR_factor_gt     0.0828
_refine_ls_wR_factor_ref     0.0943
_refine_ls_goodness_of_fit_ref     0.757
_refine_ls_restrained_S_all     0.757
_refine_ls_number_reflns     3030
_refine_ls_number_parameters     214
_refine_ls_number_restraints     0
_refine_ls_hydrogen_treatment     constr
_refine_ls_weighting_scheme     calc
_refine_ls_weighting_details
                 'calc w=1/[\s^2^(Fo^2^)+(0.0323P)^2^] where P=(Fo^2^+2Fc^2^)/3'
_atom_sites_solution_hydrogens     geom
_atom_sites_solution_primary     direct
_atom_sites_solution_secondary     difmap
_refine_ls_shift/su_max     0.004
_refine_ls_shift/su_mean     0.001
_refine_diff_density_max     0.308
_refine_diff_density_min     -0.239
_refine_ls_extinction_method     none
_refine_ls_extinction_coef     ?
loop_
    _atom_type_symbol
    _atom_type_description
    _atom_type_scat_dispersion_real
    _atom_type_scat_dispersion_imag
    _atom_type_scat_source
    'C' 'C' 0.0033 0.0016
                         'International Tables Vol C Tables 4.2.6.8 and 6.1.1.4'
    'H' 'H' 0.0000 0.0000
                         'International Tables Vol C Tables 4.2.6.8 and 6.1.1.4'
    'F' 'F' 0.0171 0.0103
                         'International Tables Vol C Tables 4.2.6.8 and 6.1.1.4'
    'N' 'N' 0.0061 0.0033
                         'International Tables Vol C Tables 4.2.6.8 and 6.1.1.4'
    'Ni' 'Ni' 0.3393 1.1124
                         'International Tables Vol C Tables 4.2.6.8 and 6.1.1.4'
    'S' 'S' 0.1246 0.1234
                         'International Tables Vol C Tables 4.2.6.8 and 6.1.1.4'
_computing_data_collection     'SMART (Bruker, 2000)'
_computing_cell_refinement     'SAINT (Bruker, 2000)'
_computing_data_reduction     'SAINT (Bruker, 2000)'
_computing_structure_solution     'SHELXTL (Sheldrick, 2008)'
_computing_structure_refinement     'SHELXTL (Sheldrick, 2008)'
_computing_molecular_graphics     'SHELXTL (Sheldrick, 2008)'
_computing_publication_material     'SHELXTL (Sheldrick, 2008)'
loop_
    _atom_site_type_symbol
    _atom_site_label
    _atom_site_fract_x
    _atom_site_fract_y
    _atom_site_fract_z
    _atom_site_U_iso_or_equiv
    _atom_site_adp_type
    _atom_site_calc_flag
    _atom_site_refinement_flags
    _atom_site_occupancy
    _atom_site_disorder_assembly
    _atom_site_disorder_group
    F F1 0.5021(3) 0.3555(2) -0.1896(2) 0.0724(7) Uani d . 1 . .
    N N7 0.7362(4) 0.1871(3) 0.1593(3) 0.0528(8) Uani d . 1 . .
    N N8 0.7118(5) 0.1192(3) 0.0532(3) 0.0646(10) Uani d . 1 . .
    C C21 0.5600(5) 0.2153(4) -0.2199(4) 0.0561(11) Uani d . 1 . .
    C C22 0.5388(6) 0.1628(5) -0.3283(4) 0.0735(13) Uani d . 1 . .
    H H22A 0.4832 0.2200 -0.3804 0.088 Uiso calc R 1 . .
    C C23 0.6029(6) 0.0220(5) -0.3571(4) 0.0797(14) Uani d . 1 . .
    H H23A 0.5949 -0.0156 -0.4320 0.096 Uiso calc R 1 . .
    C C24 0.6779(6) -0.0643(5) -0.2792(4) 0.0742(14) Uani d . 1 . .
    H H24A 0.7179 -0.1602 -0.3001 0.089 Uiso calc R 1 . .
    C C25 0.6944(5) -0.0094(4) -0.1700(4) 0.0609(11) Uani d . 1 . .
    H H25A 0.7452 -0.0686 -0.1166 0.073 Uiso calc R 1 . .
    C C26 0.6362(5) 0.1333(4) -0.1381(3) 0.0484(10) Uani d . 1 . .
    C C27 0.6580(5) 0.1978(4) -0.0257(4) 0.0531(10) Uani d . 1 . .
    H H27A 0.6319 0.2974 -0.0126 0.064 Uiso calc R 1 . .
    C C28 0.8296(6) 0.1020(4) 0.2236(4) 0.0616(12) Uani d . 1 . .
    H H28A 0.8723 0.0089 0.1956 0.074 Uiso calc R 1 . .
    C C29 0.8626(6) 0.1496(4) 0.3287(4) 0.0704(13) Uani d . 1 . .
    H H29A 0.9291 0.0905 0.3725 0.085 Uiso calc R 1 . .
    C C30 0.7965(5) 0.2868(4) 0.3703(4) 0.0622(12) Uani d . 1 . .
    H H30A 0.8182 0.3215 0.4425 0.075 Uiso calc R 1 . .
    C C31 0.6997(6) 0.3708(4) 0.3049(4) 0.0667(13) Uani d . 1 . .
    H H31A 0.6533 0.4632 0.3326 0.080 Uiso calc R 1 . .
    C C32 0.6708(6) 0.3200(4) 0.1996(4) 0.0700(13) Uani d . 1 . .
    H H32A 0.6048 0.3780 0.1546 0.084 Uiso calc R 1 . .
    Ni Ni1 0.0000 0.5000 0.0000 0.0484(2) Uani d S 1 . .
    S S1 0.17387(15) 0.40603(10) 0.11191(9) 0.0589(3) Uani d . 1 . .
    S S2 -0.08272(14) 0.68427(10) 0.12200(9) 0.0585(3) Uani d . 1 . .
    N N1 0.2744(5) 0.4501(4) 0.4175(3) 0.0771(12) Uani d . 1 . .
    N N2 -0.0466(5) 0.8166(4) 0.4231(3) 0.0776(12) Uani d . 1 . .
    C C1 -0.0194(5) 0.7374(4) 0.3440(4) 0.0571(11) Uani d . 1 . .
    C C2 0.0169(5) 0.6389(4) 0.2423(3) 0.0490(10) Uani d . 1 . .
    C C3 0.1256(5) 0.5188(4) 0.2397(3) 0.0501(10) Uani d . 1 . .
    C C4 0.2087(6) 0.4806(4) 0.3384(4) 0.0553(11) Uani d . 1 . .
loop_
    _atom_site_aniso_label
    _atom_site_aniso_U_11
    _atom_site_aniso_U_22
    _atom_site_aniso_U_33
    _atom_site_aniso_U_12
    _atom_site_aniso_U_13
    _atom_site_aniso_U_23
    F1 0.0756(18) 0.0615(15) 0.0818(18) 0.0122(13) -0.0271(14) -0.0013(13)
    N7 0.063(2) 0.0415(18) 0.054(2) 0.0031(17) -0.0156(18) -0.0038(16)
    N8 0.088(3) 0.050(2) 0.062(2) 0.0107(19) -0.033(2) -0.0115(18)
    C21 0.049(3) 0.057(3) 0.061(3) -0.001(2) -0.010(2) -0.006(2)
    C22 0.076(4) 0.084(3) 0.067(3) -0.005(3) -0.031(3) 0.004(3)
    C23 0.089(4) 0.091(4) 0.066(3) -0.004(3) -0.027(3) -0.023(3)
    C24 0.090(4) 0.062(3) 0.072(3) 0.006(3) -0.022(3) -0.021(3)
    C25 0.070(3) 0.049(2) 0.068(3) 0.003(2) -0.026(2) -0.006(2)
    C26 0.048(3) 0.050(2) 0.048(2) -0.006(2) -0.010(2) -0.0039(19)
    C27 0.053(3) 0.044(2) 0.061(3) 0.003(2) -0.011(2) -0.007(2)
    C28 0.078(3) 0.046(2) 0.062(3) 0.010(2) -0.024(2) -0.001(2)
    C29 0.091(4) 0.058(3) 0.068(3) 0.013(3) -0.036(3) -0.005(2)
    C30 0.072(3) 0.064(3) 0.053(3) -0.001(2) -0.020(2) -0.009(2)
    C31 0.089(4) 0.050(3) 0.060(3) 0.014(2) -0.019(3) -0.016(2)
    C32 0.095(4) 0.053(3) 0.066(3) 0.026(2) -0.035(3) -0.012(2)
    Ni1 0.0527(5) 0.0408(4) 0.0520(5) 0.0016(3) -0.0130(4) -0.0090(3)
    S1 0.0704(8) 0.0504(6) 0.0575(7) 0.0119(5) -0.0214(6) -0.0151(5)
    S2 0.0655(8) 0.0496(6) 0.0631(7) 0.0100(5) -0.0230(6) -0.0163(5)
    N1 0.100(3) 0.068(2) 0.068(3) 0.008(2) -0.032(2) -0.010(2)
    N2 0.109(3) 0.061(2) 0.066(3) 0.007(2) -0.028(2) -0.0186(19)
    C1 0.064(3) 0.051(3) 0.058(3) -0.002(2) -0.018(2) 0.000(2)
    C2 0.050(3) 0.039(2) 0.056(3) -0.0034(19) -0.008(2) -0.0112(19)
    C3 0.057(3) 0.043(2) 0.051(3) 0.000(2) -0.013(2) -0.0091(19)
    C4 0.068(3) 0.042(2) 0.055(3) 0.001(2) -0.011(2) -0.011(2)
_geom_special_details
;
All e.s.d.'s (except the e.s.d. in the dihedral angle between two l.s. planes)
are estimated using the full covariance matrix. The cell e.s.d.'s are taken
into account individually in the estimation of e.s.d.'s in distances, angles
and torsion angles; correlations between e.s.d.'s in cell parameters are only
used when they are defined by crystal symmetry. An approximate (isotropic)
treatment of cell e.s.d.'s is used for estimating e.s.d.'s involving l.s.
planes.
;
loop_
    _geom_bond_atom_site_label_1
    _geom_bond_atom_site_label_2
    _geom_bond_site_symmetry_2
    _geom_bond_distance
    _geom_bond_publ_flag
    F1 C21 . 1.358(4) ?
    N7 C28 . 1.335(4) ?
    N7 C32 . 1.337(4) ?
    N7 N8 . 1.410(4) ?
    N8 C27 . 1.249(4) ?
    C21 C22 . 1.364(5) ?
    C21 C26 . 1.377(5) ?
    C22 C23 . 1.371(5) ?
    C22 H22A . 0.9300 ?
    C23 C24 . 1.360(5) ?
    C23 H23A . 0.9300 ?
    C24 C25 . 1.369(4) ?
    C24 H24A . 0.9300 ?
    C25 C26 . 1.382(5) ?
    C25 H25A . 0.9300 ?
    C26 C27 . 1.451(4) ?
    C27 H27A . 0.9300 ?
    C28 C29 . 1.348(5) ?
    C28 H28A . 0.9300 ?
    C29 C30 . 1.378(5) ?
    C29 H29A . 0.9300 ?
    C30 C31 . 1.355(5) ?
    C30 H30A . 0.9300 ?
    C31 C32 . 1.348(5) ?
    C31 H31A . 0.9300 ?
    C32 H32A . 0.9300 ?
    Ni1 S2 2_565 2.1689(10) ?
    Ni1 S2 . 2.1689(9) ?
    Ni1 S1 2_565 2.1703(10) ?
    Ni1 S1 . 2.1703(10) ?
    S1 C3 . 1.741(3) ?
    S2 C2 . 1.726(4) ?
    N1 C4 . 1.138(4) ?
    N2 C1 . 1.132(4) ?
    C1 C2 . 1.436(5) ?
    C2 C3 . 1.341(5) ?
    C3 C4 . 1.424(5) ?
loop_
    _geom_angle_atom_site_label_1
    _geom_angle_atom_site_label_2
    _geom_angle_atom_site_label_3
    _geom_angle_site_symmetry_1
    _geom_angle_site_symmetry_3
    _geom_angle
    _geom_angle_publ_flag
    C28 N7 C32 . . 120.4(3) ?
    C28 N7 N8 . . 113.1(3) ?
    C32 N7 N8 . . 126.4(3) ?
    C27 N8 N7 . . 118.0(3) ?
    F1 C21 C22 . . 118.7(4) ?
    F1 C21 C26 . . 117.7(3) ?
    C22 C21 C26 . . 123.5(4) ?
    C21 C22 C23 . . 117.0(4) ?
    C21 C22 H22A . . 121.5 ?
    C23 C22 H22A . . 121.5 ?
    C24 C23 C22 . . 121.9(4) ?
    C24 C23 H23A . . 119.1 ?
    C22 C23 H23A . . 119.1 ?
    C23 C24 C25 . . 119.7(4) ?
    C23 C24 H24A . . 120.1 ?
    C25 C24 H24A . . 120.1 ?
    C24 C25 C26 . . 120.7(4) ?
    C24 C25 H25A . . 119.7 ?
    C26 C25 H25A . . 119.7 ?
    C21 C26 C25 . . 117.1(4) ?
    C21 C26 C27 . . 120.4(4) ?
    C25 C26 C27 . . 122.5(4) ?
    N8 C27 C26 . . 119.8(3) ?
    N8 C27 H27A . . 120.1 ?
    C26 C27 H27A . . 120.1 ?
    N7 C28 C29 . . 120.7(4) ?
    N7 C28 H28A . . 119.7 ?
    C29 C28 H28A . . 119.7 ?
    C28 C29 C30 . . 119.2(4) ?
    C28 C29 H29A . . 120.4 ?
    C30 C29 H29A . . 120.4 ?
    C31 C30 C29 . . 119.3(4) ?
    C31 C30 H30A . . 120.3 ?
    C29 C30 H30A . . 120.3 ?
    C32 C31 C30 . . 119.8(4) ?
    C32 C31 H31A . . 120.1 ?
    C30 C31 H31A . . 120.1 ?
    N7 C32 C31 . . 120.6(4) ?
    N7 C32 H32A . . 119.7 ?
    C31 C32 H32A . . 119.7 ?
    S2 Ni1 S2 2_565 . 180.0 ?
    S2 Ni1 S1 2_565 2_565 92.10(4) ?
    S2 Ni1 S1 . 2_565 87.90(4) ?
    S2 Ni1 S1 2_565 . 87.90(4) ?
    S2 Ni1 S1 . . 92.10(4) ?
    S1 Ni1 S1 2_565 . 180.00(4) ?
    C3 S1 Ni1 . . 102.69(14) ?
    C2 S2 Ni1 . . 102.72(13) ?
    N2 C1 C2 . . 178.9(5) ?
    C3 C2 C1 . . 121.6(4) ?
    C3 C2 S2 . . 121.5(3) ?
    C1 C2 S2 . . 116.9(3) ?
    C2 C3 C4 . . 121.9(3) ?
    C2 C3 S1 . . 120.3(3) ?
    C4 C3 S1 . . 117.7(3) ?
    N1 C4 C3 . . 179.7(5) ?
