# Supplementary material for: 1-(2-Fluoro­benzyl­ideneamino)pyridinium bis­(1,2-dicyano­ethene-1,2-dithiol­ato)nickelate(II)
Source: Acta Crystallogr Sect E Struct Rep Online. 2009 Apr 30;65(Pt 5):m599. doi: 10.1107/S1600536809015360 (PMC2977634; doi:10.1107/S1600536809015360)
Supplement: Supplementary file 2 [file e-65-0m599-Isup2.hkl]

# 
# h,k,l, Fc-squared, Fo-squared, sigma(Fo-squared) and status flag 
# 
data_I
_shelx_title ' ww in P1                         P-1' 
_shelx_refln_list_code          4 
_shelx_F_calc_maximum      213.51 
_exptl_crystal_F_000       378.00 
_reflns_d_resolution_high  0.8107 
 
loop_ 
 _symmetry_equiv_pos_as_xyz 
 'x, y, z' 
 '-x, -y, -z' 
 
_cell_length_a     7.9248 
_cell_length_b     9.1774 
_cell_length_c    11.1526 
_cell_angle_alpha  88.326 
_cell_angle_beta   77.202 
_cell_angle_gamma  85.448 
 
_shelx_F_squared_multiplier     1.000 
 
loop_ 
 _refln_index_h 
 _refln_index_k 
 _refln_index_l 
 _refln_F_squared_calc 
 _refln_F_squared_meas 
 _refln_F_squared_sigma 
 _refln_observed_status 
   1   0   0     1594.78     1724.68     32.17 o 
   2   0   0        1.57        0.51      4.05 o 
   3   0   0      402.94      392.29     25.81 o 
   4   0   0      291.11      303.29     26.75 o 
   5   0   0        7.95        6.87      9.18 o 
   6   0   0      312.25      335.83     35.21 o 
   7   0   0       24.56       21.69     14.97 o 
   8   0   0        0.74        6.51     11.13 o 
   9   0   0        5.06       11.50     10.77 o 
  -9   1   0       32.11       75.99     22.20 o 
  -8   1   0       12.11       22.70     17.13 o 
  -7   1   0       26.92       36.44     17.93 o 
  -6   1   0       46.15       51.91     18.07 o 
  -5   1   0       77.34       98.61     21.54 o 
  -4   1   0      120.55      128.33     20.24 o 
  -3   1   0      770.29      797.45     36.22 o 
  -2   1   0      876.75      983.76     32.97 o 
  -1   1   0    10878.20    11326.18    106.93 o 
   0   1   0     1784.22     1901.01     30.22 o 
   1   1   0      679.13      731.44     23.50 o 
   2   1   0     5948.75     6060.91     91.46 o 
   3   1   0       27.13       23.35      9.11 o 
   4   1   0     1033.56      994.46     48.73 o 
   5   1   0      329.77      292.23     30.65 o 
   6   1   0      294.41      262.01     31.96 o 
   7   1   0        5.99        7.59     12.94 o 
   8   1   0       12.83       13.09     13.38 o 
   9   1   0        1.13        0.00      6.43 o 
  -9   2   0        4.94       29.43     14.97 o 
  -8   2   0       25.33       33.40     18.94 o 
  -7   2   0      103.65      125.08     29.50 o 
  -6   2   0      209.13      185.37     30.37 o 
  -5   2   0      374.39      389.25     34.27 o 
  -4   2   0      384.59      376.75     29.35 o 
  -3   2   0        0.73        4.99      5.28 o 
  -2   2   0     1997.75     2168.08     52.20 o 
  -1   2   0     1497.31     1623.82     38.17 o 
   0   2   0       25.95       30.55      3.23 o 
   1   2   0     4112.50     4271.68     50.06 o 
   2   2   0       47.97       33.16      6.86 o 
   3   2   0      324.60      295.77     24.65 o 
   4   2   0       35.50       34.63     13.81 o 
   5   2   0      127.06      149.22     26.68 o 
   6   2   0      127.11      141.20     29.06 o 
   7   2   0       97.36       94.42     27.26 o 
   8   2   0       12.32       26.89     14.60 o 
   9   2   0        0.17        7.81      8.89 o 
  -8   3   0       43.74       46.70     19.67 o 
  -7   3   0       30.07       43.74     18.22 o 
  -6   3   0       39.88       39.26     15.91 o 
  -5   3   0      525.09      521.49     39.98 o 
  -4   3   0      923.10      892.38     46.05 o 
  -3   3   0      874.68      855.29     40.20 o 
  -2   3   0        1.03        4.48      4.70 o 
  -1   3   0        9.15       16.34      6.80 o 
   0   3   0      255.88      260.41      9.26 o 
   1   3   0     1235.15     1280.01     30.88 o 
   2   3   0       16.72       24.62      6.94 o 
   3   3   0       42.39       54.61     10.35 o 
   4   3   0        9.45       19.23     10.63 o 
   5   3   0      109.94      115.61     25.38 o 
   6   3   0       42.44       24.15     14.32 o 
   7   3   0      166.33      150.16     32.75 o 
   8   3   0       33.11       38.97     18.58 o 
   9   3   0        4.28       10.56      7.59 o 
  -7   4   0        1.20        0.00      7.81 o 
  -6   4   0       73.04       91.75     23.64 o 
  -5   4   0      374.08      391.21     35.72 o 
  -4   4   0      718.18      680.40     42.15 o 
  -3   4   0     1797.73     1760.83     61.02 o 
  -2   4   0      142.14      117.48     17.35 o 
  -1   4   0      277.78      263.25     12.02 o 
   0   4   0       35.97       45.51      5.43 o 
   1   4   0      492.65      493.60     21.92 o 
   2   4   0      520.70      492.82     23.54 o 
   3   4   0       27.15       18.69      7.75 o 
   4   4   0       24.76       44.97     16.27 o 
   5   4   0       31.04       25.02     14.60 o 
   6   4   0       34.68       35.72     17.86 o 
   7   4   0       94.63       97.46     27.76 o 
   8   4   0       44.31       51.62     19.01 o 
   9   4   0       20.25       19.16      7.88 o 
  -8   5   0        3.00       13.74      7.88 o 
  -7   5   0       32.80       16.63     12.65 o 
  -5   5   0        9.30       14.24     12.65 o 
  -4   5   0        4.20       16.48     10.84 o 
  -3   5   0      767.48      738.24     42.15 o 
  -2   5   0      779.80      811.15     31.81 o 
  -1   5   0       71.05       73.26      8.58 o 
   0   5   0      142.37      136.61      9.12 o 
   1   5   0     2661.47     2819.54     81.19 o 
   2   5   0       16.25       16.83      7.48 o 
   3   5   0        3.04        3.15      5.96 o 
   4   5   0       52.07       60.70     14.37 o 
   5   5   0        2.84        0.87     10.41 o 
   6   5   0        0.48        0.00      7.30 o 
   7   5   0        9.36       12.00     14.68 o 
   8   5   0       31.50       62.68     19.88 o 
  -7   6   0        3.50       10.77      7.74 o 
  -6   6   0        2.93        1.30      8.17 o 
  -5   6   0      269.68      284.20     39.98 o 
  -4   6   0        0.81        6.67      6.62 o 
  -3   6   0      191.72      192.23     19.48 o 
  -2   6   0      679.65      661.65     24.27 o 
  -1   6   0      175.55      177.75     12.30 o 
   0   6   0     1004.64     1060.52     37.91 o 
   1   6   0       71.38       64.09     12.80 o 
   2   6   0      301.32      312.04     26.53 o 
   3   6   0      396.45      372.76     26.07 o 
   4   6   0      174.03      183.16     23.10 o 
   5   6   0       38.73       27.18     17.06 o 
   6   6   0        0.33        0.00     11.57 o 
   7   6   0        0.07        1.95     13.52 o 
   8   6   0       12.75       23.93     20.53 o 
  -7   7   0       37.00       62.97     19.09 o 
  -6   7   0       23.07       29.06     14.68 o 
  -5   7   0       21.79       27.18     16.12 o 
  -4   7   0        1.70        0.00      8.03 o 
  -3   7   0       33.20       31.49      8.84 o 
  -2   7   0      166.49      175.33     20.11 o 
  -1   7   0        8.98       12.00      7.26 o 
   0   7   0       73.97       84.13     19.59 o 
   1   7   0       21.79       19.34      9.00 o 
   2   7   0      361.51      310.64     24.55 o 
   3   7   0      171.45      144.80     21.10 o 
   4   7   0      407.79      404.96     48.22 o 
   5   7   0       67.53       67.54     17.70 o 
   6   7   0       26.49       35.21     18.58 o 
   7   7   0        7.36       16.77     16.19 o 
  -4   8   0       30.68       33.33     17.86 o 
  -3   8   0       19.55       21.26     13.74 o 
  -2   8   0      110.45       92.76     25.30 o 
  -1   8   0       92.05       97.32     17.97 o 
   0   8   0       25.48       23.60     10.28 o 
   1   8   0        3.21        8.35      8.48 o 
   2   8   0       10.49       10.08      8.25 o 
   3   8   0       21.94       16.38     10.45 o 
   4   8   0       74.04       86.38     22.63 o 
   5   8   0      110.71      107.95     21.17 o 
   6   8   0       73.86       87.19     31.52 o 
   7   8   0        3.94        2.82     14.97 o 
  -5   9   0       44.90       62.97     18.58 o 
  -4   9   0       36.17       56.10     19.09 o 
  -3   9   0       74.66       90.37     26.89 o 
  -2   9   0      167.76      164.04     34.92 o 
  -1   9   0      195.36      202.44     37.09 o 
   0   9   0       30.93       38.13     13.41 o 
   1   9   0       22.95       21.06     11.86 o 
   2   9   0        9.61       16.52     11.27 o 
   3   9   0       27.91       27.67     11.44 o 
   4   9   0       15.18       33.18     11.76 o 
   5   9   0       57.96       67.56     16.06 o 
   6   9   0       17.47        8.82     15.91 o 
  -3  10   0        5.99       18.51     11.93 o 
  -2  10   0       26.20       20.53     12.87 o 
  -1  10   0      108.89      115.39     29.57 o 
   0  10   0      145.23      140.69     33.40 o 
   1  10   0       33.32       51.91     19.01 o 
   2  10   0       38.60       32.00     11.87 o 
   3  10   0        0.40        8.50      8.16 o 
   4  10   0        0.71       11.24      7.36 o 
   5  10   0        3.78       15.43      8.22 o 
  -1  11   0       62.52      113.00     28.05 o 
   0  11   0       32.86       42.87     15.04 o 
   1  11   0       11.31       15.11      8.89 o 
   2  11   0       20.56       24.51     13.16 o 
  -2 -11   1       28.18       34.71     11.50 o 
  -1 -11   1       50.91       96.23     25.88 o 
   0 -11   1       46.82       55.16     18.00 o 
   1 -11   1       30.84       30.80     15.47 o 
  -4 -10   1        0.19        7.62      7.65 o 
  -3 -10   1        2.15       15.45      9.84 o 
  -2 -10   1        0.57        7.78      8.80 o 
  -1 -10   1       35.48       56.57     15.96 o 
   0 -10   1      103.39      106.57     29.14 o 
   1 -10   1       84.92      120.74     30.65 o 
   2 -10   1       36.27       32.32     16.12 o 
   3 -10   1       34.52       41.72     15.91 o 
  -6  -9   1       19.12       33.84     19.88 o 
  -5  -9   1       25.49       36.72     12.98 o 
  -4  -9   1       30.36       37.10     12.79 o 
  -3  -9   1        2.71       13.03      9.15 o 
  -2  -9   1        7.59       11.65     10.43 o 
  -1  -9   1       10.67        5.13      9.15 o 
   0  -9   1       42.57       49.25     15.18 o 
   1  -9   1       19.28       23.21     11.34 o 
   2  -9   1       30.10       12.00     14.89 o 
   3  -9   1        0.14        0.00     11.50 o 
   4  -9   1       19.43       42.80     16.05 o 
  -7  -8   1        3.08       16.99     17.79 o 
  -6  -8   1       38.68       54.66     24.36 o 
  -5  -8   1       44.29       42.44     21.11 o 
  -4  -8   1      148.17      142.45     23.87 o 
  -3  -8   1       41.70       34.38     13.05 o 
  -2  -8   1       62.40       56.07     14.76 o 
  -1  -8   1        4.89        5.92      8.47 o 
   0  -8   1      133.92      120.74     20.24 o 
   1  -8   1       98.39      102.21     18.36 o 
   2  -8   1       37.20       27.09     12.08 o 
   3  -8   1       60.71       67.59     16.52 o 
   4  -8   1        4.49       12.36     12.44 o 
  -7  -7   1        2.75       13.38     16.19 o 
  -6  -7   1        6.68       15.11     16.05 o 
  -5  -7   1       58.81       63.77     25.88 o 
  -4  -7   1       39.76       35.86     13.45 o 
  -3  -7   1       93.77       92.77     18.32 o 
  -2  -7   1      413.99      404.91     33.33 o 
  -1  -7   1       70.71       62.98     13.96 o 
   0  -7   1      263.33      219.10     20.64 o 
   1  -7   1      358.44      329.72     27.33 o 
   2  -7   1      128.47      132.83     18.55 o 
   3  -7   1      198.16      183.95     21.98 o 
   4  -7   1       15.13       14.03     15.40 o 
   6  -7   1       19.31       44.54     17.42 o 
   7  -7   1       32.27       35.50     13.74 o 
  -7  -6   1        2.36        1.30     10.92 o 
  -6  -6   1        1.54        0.00     11.78 o 
  -5  -6   1        3.19        5.06     12.58 o 
  -4  -6   1        8.85       13.20      9.27 o 
  -3  -6   1      795.49      764.48     41.54 o 
  -2  -6   1       80.06       82.19     17.86 o 
  -1  -6   1       41.89       38.58     10.99 o 
   0  -6   1      113.10      130.58     16.47 o 
   1  -6   1      846.20      855.82     25.11 o 
   2  -6   1      153.96      184.62     19.29 o 
   3  -6   1      378.72      377.54     34.78 o 
   4  -6   1       11.44       18.58     13.16 o 
   5  -6   1      101.12       95.87     24.80 o 
  -8  -5   1       13.49       22.63     10.63 o 
  -7  -5   1        8.02       16.34     13.52 o 
  -6  -5   1        3.54        4.55     11.06 o 
  -5  -5   1        1.28        0.87     11.21 o 
  -4  -5   1       27.14       37.60     16.19 o 
  -3  -5   1      123.52      122.02     17.55 o 
  -2  -5   1       57.42       58.30     12.55 o 
  -1  -5   1       93.07      113.67     14.44 o 
   0  -5   1        0.73        4.30      3.07 o 
   1  -5   1     1305.96     1259.46     63.04 o 
   2  -5   1     1144.23     1098.81     36.55 o 
   3  -5   1     1487.65     1486.60     63.26 o 
   4  -5   1        0.86       10.84      9.76 o 
   5  -5   1        2.67       12.80     10.63 o 
   6  -5   1       31.60       27.55     15.47 o 
   7  -5   1      141.76      139.39     31.38 o 
  -8  -4   1       14.72       24.29     13.59 o 
  -7  -4   1       54.21       46.27     19.01 o 
  -6  -4   1        0.41        0.65      8.10 o 
  -5  -4   1        4.81        5.42      9.18 o 
  -4  -4   1       14.59       13.88      5.85 o 
  -3  -4   1      288.66      291.10     13.59 o 
  -2  -4   1      312.99      294.74     19.22 o 
  -1  -4   1        0.54        0.00      4.12 o 
   0  -4   1      325.86      303.43     17.02 o 
   1  -4   1        6.24        7.75      4.81 o 
   2  -4   1      625.04      556.55     33.69 o 
   3  -4   1     1362.59     1272.45     54.59 o 
   4  -4   1      338.72      340.81     31.52 o 
   5  -4   1      252.22      253.55     30.15 o 
   6  -4   1      261.24      251.09     35.86 o 
   7  -4   1       41.06       49.45     19.45 o 
   8  -4   1        0.17        2.31     10.12 o 
  -9  -3   1        5.82       19.01      9.54 o 
  -8  -3   1       35.33       46.49     18.73 o 
  -7  -3   1       44.56       41.50     18.80 o 
  -6  -3   1       61.60       53.21     21.11 o 
  -5  -3   1      127.20      131.08     26.46 o 
  -4  -3   1       44.41       27.83     13.16 o 
  -3  -3   1     1919.02     1984.01     69.62 o 
  -2  -3   1      560.44      553.12     15.02 o 
  -1  -3   1        0.82        1.92      3.87 o 
   0  -3   1     1317.70     1292.87     31.88 o 
   1  -3   1      771.84      812.38     23.89 o 
   2  -3   1       10.63       12.15      6.87 o 
   3  -3   1      184.04      171.78     19.52 o 
   4  -3   1      533.38      516.28     36.58 o 
   5  -3   1      434.17      452.23     38.17 o 
   6  -3   1       32.03       31.96     15.40 o 
   7  -3   1        4.05       13.30     12.36 o 
   8  -3   1      222.41      278.20     43.67 o 
   9  -3   1       27.64       59.86     17.13 o 
  -9  -2   1        0.04        2.12      5.82 o 
  -8  -2   1       29.89       32.29     14.68 o 
  -7  -2   1       87.99       80.03     24.58 o 
  -6  -2   1      228.41      210.17     33.84 o 
  -5  -2   1        4.35        8.89      9.76 o 
  -4  -2   1     1691.21     1756.70     68.61 o 
  -3  -2   1       25.95       30.00     10.84 o 
  -2  -2   1     5099.49     5289.75     70.06 o 
  -1  -2   1    23578.46    22707.76   1446.33 o 
   0  -2   1      434.97      451.09     16.97 o 
   1  -2   1      892.22      900.98     32.03 o 
   2  -2   1      238.89      218.92     18.07 o 
   3  -2   1       11.86       10.99      7.16 o 
   4  -2   1      108.46      113.29     19.74 o 
   5  -2   1      108.43      125.22     24.00 o 
   6  -2   1       58.07       55.02     18.29 o 
   7  -2   1       42.60       40.63     17.86 o 
   8  -2   1       56.83       59.07     22.34 o 
   9  -2   1       28.28       56.90     19.52 o 
  -9  -1   1        2.91       16.44      9.57 o 
  -8  -1   1       27.38       39.55     17.71 o 
  -7  -1   1        6.11        5.13     10.34 o 
  -6  -1   1       40.68       48.37     18.87 o 
  -5  -1   1       66.61       72.01     20.24 o 
  -4  -1   1      287.44      297.29     27.26 o 
  -3  -1   1        6.14        5.21      6.36 o 
  -2  -1   1    45587.38    42420.39    324.47 o 
  -1  -1   1     1808.73     2017.12     35.35 o 
   0  -1   1     1716.54     1850.66     33.47 o 
   1  -1   1     1271.33     1305.49     33.11 o 
   2  -1   1     1487.71     1606.40     44.82 o 
   3  -1   1        0.72        0.00      4.34 o 
   4  -1   1     1770.67     1862.40     65.65 o 
   5  -1   1      280.31      274.66     29.14 o 
   6  -1   1       29.38       36.73     14.60 o 
   7  -1   1        0.77        0.00     10.05 o 
   8  -1   1        4.75        9.33     13.45 o 
   9  -1   1       28.06       58.78     21.40 o 
  -9   0   1        8.50       18.22      9.92 o 
  -8   0   1        9.17       27.47     15.76 o 
  -7   0   1       49.93       53.79     21.26 o 
  -6   0   1      103.57      105.41     24.65 o 
  -5   0   1       15.37       21.62     12.80 o 
  -4   0   1      337.02      322.38     27.33 o 
  -3   0   1      321.70      341.54     24.22 o 
  -2   0   1      497.27      503.63     23.86 o 
  -1   0   1      786.27      848.20     17.97 o 
   0   0   1     3929.38     4060.20     49.31 o 
   1   0   1      240.88      239.76      8.79 o 
   2   0   1     1658.17     1738.34     45.26 o 
   3   0   1      223.03      216.75     19.59 o 
   4   0   1      667.99      681.27     39.84 o 
   5   0   1       67.39       66.23     19.09 o 
   6   0   1      164.86      151.90     28.56 o 
   7   0   1        7.18       16.48     13.01 o 
   8   0   1        0.89        3.11     12.36 o 
   9   0   1        0.32       21.40     12.36 o 
  -9   1   1       14.48       19.68     11.13 o 
  -8   1   1       28.79       35.30     13.56 o 
  -7   1   1      100.27      110.83     28.34 o 
  -6   1   1      248.36      244.15     30.29 o 
  -5   1   1      241.20      216.89     26.03 o 
  -4   1   1       44.50       52.13     14.32 o 
  -3   1   1      528.26      598.34     30.80 o 
  -2   1   1       88.06       83.00     10.92 o 
  -1   1   1     2931.13     3312.32     35.30 o 
   0   1   1      539.29      551.27     17.50 o 
   1   1   1      994.68     1023.50     15.31 o 
   2   1   1     2030.23     2018.65     79.60 o 
   3   1   1      199.23      168.89     18.00 o 
   4   1   1       21.38       19.09     11.06 o 
   5   1   1      535.72      501.68     39.84 o 
   6   1   1      193.09      212.20     32.75 o 
   7   1   1       54.29       66.30     23.28 o 
   8   1   1       11.74        8.53     13.66 o 
   9   1   1       25.58       45.48     17.28 o 
  -9   2   1        3.84        4.77     15.98 o 
  -8   2   1        0.44        0.00      9.92 o 
  -7   2   1       38.85       49.96     21.26 o 
  -6   2   1      240.14      213.71     31.38 o 
  -5   2   1      897.62      913.42     51.26 o 
  -4   2   1      273.46      270.32     24.73 o 
  -3   2   1       24.26       27.33      9.25 o 
  -2   2   1       57.20       69.04     10.19 o 
  -1   2   1      840.34      909.84     19.46 o 
   0   2   1        2.35        4.75      2.53 o 
   1   2   1        1.90        2.77      2.36 o 
   2   2   1       21.48       19.39      4.02 o 
   3   2   1      296.66      285.69     16.59 o 
   4   2   1       36.71       34.63     12.29 o 
   5   2   1      793.48      753.28     49.09 o 
   6   2   1      378.94      334.74     36.44 o 
   7   2   1      174.22      217.47     38.10 o 
   8   2   1        0.14        7.23      9.54 o 
   9   2   1        5.05        0.00      6.72 o 
  -8   3   1       37.80       48.37     24.08 o 
  -7   3   1       18.67       25.23     10.25 o 
  -6   3   1      115.24      120.23     25.23 o 
  -5   3   1      623.27      572.10     40.85 o 
  -4   3   1      388.35      371.11     28.85 o 
  -3   3   1      855.03      833.82     37.45 o 
  -2   3   1      197.43      209.51     12.77 o 
  -1   3   1      395.22      392.75     14.86 o 
   0   3   1     1680.96     1776.01     42.09 o 
   1   3   1       12.28       11.12      3.19 o 
   2   3   1       88.41       88.53      7.13 o 
   3   3   1      257.55      231.34     27.91 o 
   4   3   1        0.35        1.88      6.72 o 
   5   3   1      139.58      123.63     25.38 o 
   6   3   1      256.77      239.52     36.29 o 
   7   3   1      261.81      252.97     41.14 o 
   8   3   1       80.57       68.47     23.21 o 
   9   3   1       17.80       24.36     10.70 o 
  -8   4   1        0.58       10.99      7.30 o 
  -7   4   1        7.96        4.63      7.95 o 
  -6   4   1       40.53       42.95     18.80 o 
  -5   4   1      100.63       99.24     16.63 o 
  -4   4   1      909.69      868.88     66.08 o 
  -3   4   1      259.55      249.76     22.92 o 
  -2   4   1      509.34      494.15     27.98 o 
  -1   4   1     4018.16     4427.17     75.59 o 
   0   4   1        6.79        3.15      2.83 o 
   1   4   1       25.29       21.53      4.40 o 
   2   4   1      663.35      647.49     17.13 o 
   3   4   1       70.60       67.19     11.98 o 
   4   4   1       16.00       11.10      6.93 o 
   5   4   1       23.81       34.20     16.12 o 
   6   4   1       38.85       28.41     16.99 o 
   7   4   1      111.09      119.22     31.74 o 
   8   4   1       57.38       65.65     21.98 o 
   9   4   1       18.71       29.06      9.69 o 
  -8   5   1        7.76        6.29      6.58 o 
  -7   5   1       58.69       52.85     19.74 o 
  -6   5   1       15.79       20.10     15.11 o 
  -5   5   1        4.71        9.04      9.98 o 
  -4   5   1      355.28      333.72     22.75 o 
  -3   5   1      165.99      166.96     15.61 o 
  -2   5   1     1168.12     1259.23     53.90 o 
  -1   5   1        3.30        2.16      3.33 o 
   0   5   1      713.15      707.73     20.09 o 
   1   5   1      847.11      886.79     20.82 o 
   2   5   1     1458.99     1407.03     32.45 o 
   3   5   1      722.75      706.11     32.47 o 
   4   5   1       62.68       62.82     21.47 o 
   5   5   1       13.28        6.58     10.99 o 
   6   5   1       16.25       15.83     14.24 o 
   7   5   1       10.34        3.90     11.57 o 
   8   5   1       21.45       10.27     17.06 o 
  -7   6   1        6.93       13.23      9.90 o 
  -6   6   1        5.63        8.82     10.56 o 
  -5   6   1        3.24        0.00      9.04 o 
  -4   6   1       64.63       49.89     18.22 o 
  -3   6   1       26.55       33.11     14.60 o 
  -2   6   1       98.55      102.22     13.59 o 
  -1   6   1        1.34        0.37      3.95 o 
   0   6   1      218.99      224.87     13.09 o 
   1   6   1       72.75       86.49     13.99 o 
   2   6   1     1153.94     1113.36     41.16 o 
   3   6   1      527.33      506.80     29.57 o 
   4   6   1      472.64      412.68     28.93 o 
   5   6   1       49.58       43.51     14.26 o 
   6   6   1       12.39       24.65     17.86 o 
   7   6   1        4.38        0.00     11.13 o 
   8   6   1        0.69        6.22     19.52 o 
  -6   7   1       32.43       24.29     14.03 o 
  -5   7   1       21.33       30.08     16.77 o 
  -4   7   1       86.76       92.11     24.87 o 
  -3   7   1      230.31      207.28     30.58 o 
  -2   7   1      159.18      170.84     31.38 o 
  -1   7   1        3.28        7.79      6.29 o 
   0   7   1        0.97        0.82      4.85 o 
   1   7   1       31.00       38.58     14.64 o 
   2   7   1       10.61       11.07      7.59 o 
   3   7   1      391.54      387.62     28.16 o 
   4   7   1      439.91      401.27     57.30 o 
   5   7   1       65.15       63.11     17.15 o 
   6   7   1       14.97       30.80     19.45 o 
   7   7   1        4.06       18.44     17.71 o 
   8   7   1       13.63       20.75     20.32 o 
  -6   8   1       25.27       27.62     12.15 o 
  -3   8   1      233.17      225.57     38.90 o 
  -2   8   1      122.76      111.85     29.06 o 
  -1   8   1      224.67      234.10     37.45 o 
   0   8   1        6.71        6.40      7.46 o 
   1   8   1      167.12      148.40     25.59 o 
   2   8   1        9.87       15.65      8.73 o 
   3   8   1      112.07      108.81     19.47 o 
   4   8   1      102.20       98.20     19.95 o 
   5   8   1       48.92       45.52     16.03 o 
   6   8   1        6.91        4.41     14.97 o 
   7   8   1        4.73       14.03     18.07 o 
  -5   9   1        0.22       11.42      9.40 o 
  -4   9   1        0.21       13.88      9.76 o 
  -3   9   1       53.81       91.31     27.18 o 
  -2   9   1      240.75      272.78     44.54 o 
  -1   9   1      171.17      168.24     34.92 o 
   0   9   1       11.97       14.17     14.17 o 
   1   9   1        0.28        7.37     11.93 o 
   2   9   1       50.05       41.12     14.37 o 
   3   9   1        0.82        1.81      7.53 o 
   4   9   1       26.90       33.90     12.52 o 
   5   9   1       15.23       25.62      9.38 o 
   6   9   1        1.49       12.57     13.72 o 
  -3  10   1       29.10       30.29     13.01 o 
  -2  10   1       30.47       50.46     18.65 o 
  -1  10   1       73.47       97.89     27.33 o 
   0  10   1      196.14      166.00     36.58 o 
   1  10   1       11.82       15.11     12.00 o 
   2  10   1       22.52       21.69     12.80 o 
   3  10   1        6.32        5.57     10.34 o 
   4  10   1        9.80       12.50      8.39 o 
   5  10   1        5.16       13.03      7.52 o 
  -1  11   1      106.45       90.45     23.79 o 
   0  11   1      110.72      155.88     34.85 o 
   1  11   1       17.21       17.93      9.76 o 
   2  11   1       13.00       16.56     11.78 o 
   3  11   1       17.29       32.17      9.98 o 
  -1 -11   2       33.18       52.31     15.96 o 
   0 -11   2       23.07       45.98     15.98 o 
  -4 -10   2        8.06       22.51      8.80 o 
  -3 -10   2        1.83        2.55      7.80 o 
  -2 -10   2        6.86       13.45      8.85 o 
  -1 -10   2       11.64       22.77     11.50 o 
   0 -10   2       29.36       20.59     11.41 o 
   1 -10   2        0.74        0.62      8.53 o 
  -5  -9   2       15.18       21.26     19.67 o 
  -4  -9   2       31.40       47.64     14.00 o 
  -3  -9   2        6.46       12.53      9.32 o 
  -2  -9   2       34.57       35.26     13.78 o 
  -1  -9   2       46.96       52.96     15.41 o 
   0  -9   2       83.28       77.16     17.84 o 
   1  -9   2        6.14        8.93     10.04 o 
   2  -9   2       21.85       14.87      9.99 o 
  -6  -8   2        0.45       13.16     15.83 o 
  -5  -8   2       31.65       63.41     24.44 o 
  -4  -8   2      118.52      121.06     22.37 o 
  -3  -8   2       36.04       41.30     14.01 o 
  -2  -8   2       33.68       41.81     13.77 o 
  -1  -8   2      148.84      155.05     22.38 o 
   0  -8   2      155.68      155.90     21.76 o 
   1  -8   2        9.55        7.57      8.40 o 
   2  -8   2        2.10        6.25      8.68 o 
   3  -8   2       15.69       23.67     11.67 o 
   4  -8   2        3.06        0.00     14.60 o 
  -7  -7   2        4.16        2.82      7.16 o 
  -6  -7   2        0.09       23.93     16.27 o 
  -5  -7   2       96.85       89.43     28.12 o 
  -4  -7   2       29.50       30.40     12.40 o 
  -3  -7   2       50.78       45.13     14.20 o 
  -2  -7   2        5.51        6.65      7.57 o 
  -1  -7   2      237.70      203.87     22.59 o 
   0  -7   2      176.64      178.12     21.42 o 
   1  -7   2      890.72      859.09     38.66 o 
   2  -7   2      129.33      138.76     19.68 o 
   3  -7   2       15.15       12.09      8.82 o 
   4  -7   2      129.85      120.56     19.82 o 
  -7  -6   2        1.77        5.42      8.10 o 
  -6  -6   2        0.20        0.00      6.94 o 
  -5  -6   2        1.23        1.52     12.87 o 
  -4  -6   2       43.87       39.69     18.80 o 
  -3  -6   2       33.04       35.13     11.56 o 
  -2  -6   2       16.86       15.70      9.52 o 
  -1  -6   2      158.99      156.19     18.68 o 
   0  -6   2      343.46      298.10     23.32 o 
   1  -6   2     1313.75     1344.37     49.45 o 
   2  -6   2      282.37      270.27     20.70 o 
   3  -6   2      147.93      167.14     19.66 o 
   4  -6   2       20.14       30.58     16.92 o 
   5  -6   2      408.63      410.00     41.64 o 
   6  -6   2        5.07        5.64     11.78 o 
   7  -6   2        4.58        6.36      9.40 o 
  -8  -5   2        1.44        9.40      8.96 o 
  -7  -5   2        3.99       11.13     10.56 o 
  -6  -5   2        1.37        1.74     11.28 o 
  -5  -5   2       47.72       31.88     16.63 o 
  -4  -5   2      187.30      154.50     30.44 o 
  -3  -5   2       53.22       42.84     11.93 o 
  -2  -5   2       79.74       93.59     15.22 o 
  -1  -5   2      382.87      363.69     34.96 o 
   0  -5   2        0.50        2.84      4.29 o 
   1  -5   2      565.31      552.75     25.73 o 
   2  -5   2      407.14      388.52     30.18 o 
   3  -5   2      682.71      679.46     44.97 o 
   4  -5   2      978.88      915.59     55.31 o 
   5  -5   2       11.58        6.00     10.34 o 
   6  -5   2        0.32        0.58      9.04 o 
   7  -5   2      293.77      290.13     43.89 o 
   8  -5   2        1.80        8.17      9.62 o 
  -8  -4   2       35.14       68.32     21.33 o 
  -7  -4   2       27.93       33.04     17.86 o 
  -6  -4   2       20.81       27.98     16.05 o 
  -5  -4   2      433.02      412.97     41.21 o 
  -4  -4   2      337.86      273.87     31.96 o 
  -3  -4   2      594.68      567.18     22.06 o 
  -2  -4   2      121.89      121.59      9.71 o 
  -1  -4   2      115.99      123.62     13.67 o 
   0  -4   2       32.09       35.13      8.08 o 
   1  -4   2        7.60       12.17      5.52 o 
   2  -4   2      366.76      355.55     19.03 o 
   3  -4   2      705.85      677.22     42.08 o 
   4  -4   2       48.94       47.28     16.63 o 
   5  -4   2        0.81        5.35      8.39 o 
   6  -4   2      513.61      500.52     45.69 o 
   7  -4   2       92.58       99.63     27.98 o 
   8  -4   2       58.31       80.97     23.57 o 
  -8  -3   2       24.77       39.11     15.98 o 
  -7  -3   2        1.23        2.68     10.48 o 
  -6  -3   2      215.56      206.25     23.18 o 
  -5  -3   2       30.37       29.07      9.25 o 
  -4  -3   2     1254.21     1223.69     38.86 o 
  -3  -3   2     6986.56     7412.63    259.95 o 
  -2  -3   2     2137.73     2179.54     48.95 o 
  -1  -3   2        1.97        1.21      2.57 o 
   0  -3   2      727.97      771.47     23.44 o 
   1  -3   2       10.36       10.09      4.20 o 
   2  -3   2      131.32      138.74     19.38 o 
   3  -3   2      397.98      396.34     30.15 o 
   4  -3   2      531.92      548.67     39.40 o 
   5  -3   2       38.21       41.86     16.19 o 
   6  -3   2       34.28       43.16     17.50 o 
   7  -3   2       59.86       66.15     22.63 o 
   8  -3   2      139.55      174.67     36.58 o 
   9  -3   2       16.32       34.05     15.11 o 
  -9  -2   2        1.39       15.47      8.03 o 
  -8  -2   2        6.40        6.06      7.69 o 
  -7  -2   2       29.24       22.42     11.55 o 
  -6  -2   2       93.74       70.03     15.21 o 
  -5  -2   2       19.12       29.90     11.31 o 
  -4  -2   2     3338.91     3306.34     70.56 o 
  -3  -2   2      155.95      142.71     12.61 o 
  -2  -2   2     1284.32     1263.05     29.69 o 
  -1  -2   2      496.10      474.94     15.32 o 
   0  -2   2     1871.72     1936.37     56.49 o 
   1  -2   2       51.28       50.49      5.03 o 
   2  -2   2     2677.24     2869.09     69.62 o 
   3  -2   2      734.89      704.40     37.96 o 
   4  -2   2      391.43      407.04     32.46 o 
   5  -2   2        4.16        8.68      8.96 o 
   6  -2   2        0.21        0.65      7.66 o 
   7  -2   2       10.96       28.27     15.69 o 
   8  -2   2       31.82       38.10     16.85 o 
   9  -2   2       26.72       51.69     15.25 o 
  -9  -1   2        8.03       33.47     12.30 o 
  -8  -1   2       29.85       36.10     12.70 o 
  -7  -1   2       11.80       22.26     11.25 o 
  -6  -1   2        4.06        8.73      7.78 o 
  -5  -1   2        7.52        5.62      5.64 o 
  -4  -1   2      495.17      466.76     24.11 o 
  -3  -1   2      216.45      208.66     15.22 o 
  -2  -1   2      547.31      518.58     19.07 o 
  -1  -1   2     1243.80     1211.82     24.66 o 
   0  -1   2      919.75      914.53     19.41 o 
   1  -1   2       16.98       17.09      4.48 o 
   2  -1   2       34.81       29.04      6.18 o 
   3  -1   2       14.95       13.30      7.30 o 
   4  -1   2      618.22      628.85     39.11 o 
   5  -1   2       14.63       11.86     10.70 o 
   6  -1   2        7.00        1.16      7.45 o 
   7  -1   2       74.14       93.41     25.67 o 
   8  -1   2       18.34       23.64     15.11 o 
   9  -1   2        8.68       17.35     11.64 o 
  -9   0   2        8.67       20.64     10.17 o 
  -8   0   2       35.34       37.59     12.87 o 
  -7   0   2      101.09      106.31     20.61 o 
  -6   0   2       70.82       56.32     13.98 o 
  -5   0   2        8.20       17.14      7.99 o 
  -4   0   2       40.55       49.04     10.04 o 
  -3   0   2      526.03      493.37     21.50 o 
  -2   0   2      454.96      437.76     17.14 o 
  -1   0   2     1263.76     1262.67     23.67 o 
   0   0   2     2163.69     2115.88     35.64 o 
   1   0   2     1116.82     1150.52     22.40 o 
   2   0   2       57.45       66.90      8.13 o 
   3   0   2     1210.34     1084.33     44.25 o 
   4   0   2      942.24      956.65     47.86 o 
   5   0   2     1273.65     1364.34     64.42 o 
   6   0   2       15.12        9.83     10.41 o 
   7   0   2       79.18       78.81     24.58 o 
   8   0   2        2.81        9.04     12.80 o 
   9   0   2        1.38       10.56     11.71 o 
  -8   1   2       14.89       16.31     11.16 o 
  -7   1   2      219.42      239.68     27.40 o 
  -6   1   2      201.89      212.26     23.37 o 
  -5   1   2      135.10      138.08     17.74 o 
  -4   1   2       74.37       75.39     11.91 o 
  -3   1   2       36.99       31.27      7.19 o 
  -2   1   2       40.56       35.33      6.11 o 
  -1   1   2       65.93       61.06      5.16 o 
   0   1   2      104.00      100.13     10.84 o 
   1   1   2      904.13      918.04     15.59 o 
   2   1   2       66.49       77.48      6.69 o 
   3   1   2     1208.45     1195.06     37.74 o 
   4   1   2     1390.18     1348.73     56.83 o 
   5   1   2     1581.95     1615.36     70.49 o 
   6   1   2      185.59      186.89     31.45 o 
   7   1   2      195.63      216.89     37.02 o 
   8   1   2        0.68        2.60     11.35 o 
   9   1   2        0.40       30.44     12.15 o 
  -8   2   2        2.77        0.00     11.93 o 
  -7   2   2       41.40       34.01     12.85 o 
  -6   2   2      147.68      149.43     20.86 o 
  -5   2   2      777.91      814.15     47.93 o 
  -4   2   2        2.40        0.07      4.80 o 
  -3   2   2      356.08      349.69     18.25 o 
  -2   2   2     1545.06     1629.68     32.14 o 
  -1   2   2       26.87       36.16      4.35 o 
   0   2   2      118.29      113.00     12.22 o 
   1   2   2     1157.11     1153.25     19.43 o 
   2   2   2      192.37      189.97      9.62 o 
   3   2   2       41.32       40.87      6.40 o 
   4   2   2      136.00      106.21     19.59 o 
   5   2   2      927.77      882.26     52.63 o 
   7   2   2      213.77      203.16     36.94 o 
   8   2   2       33.07       31.81     18.44 o 
   9   2   2       13.63       20.32     12.15 o 
  -8   3   2       24.82       36.37     23.79 o 
  -7   3   2        2.51        2.02     10.27 o 
  -6   3   2      211.72      226.37     37.38 o 
  -5   3   2      152.38      145.01     18.78 o 
  -4   3   2      598.19      583.26     27.50 o 
  -3   3   2     2173.72     2324.84     47.77 o 
  -2   3   2       61.23       57.37      7.85 o 
  -1   3   2       91.67       86.31      9.65 o 
   0   3   2     2338.53     2350.22     33.20 o 
   1   3   2     1327.56     1382.62     23.76 o 
   2   3   2      161.13      165.70      9.42 o 
   3   3   2      464.87      454.47     16.95 o 
   4   3   2       13.53       16.52      6.92 o 
   5   3   2      110.86      125.58     25.45 o 
   6   3   2      206.23      194.12     33.55 o 
   7   3   2       95.07       92.18     27.62 o 
   8   3   2       11.23        2.10     11.13 o 
   9   3   2        8.92        7.95      8.24 o 
  -8   4   2        0.24       12.51      7.45 o 
  -7   4   2        0.91        1.81      8.82 o 
  -6   4   2       44.17       63.41     22.34 o 
  -5   4   2       42.38       42.44     17.64 o 
  -4   4   2      550.79      536.41     56.97 o 
  -3   4   2        1.77        6.84      5.18 o 
  -2   4   2      471.57      462.42     33.40 o 
  -1   4   2      262.98      256.76     13.34 o 
   0   4   2     2713.61     2605.88     71.85 o 
   1   4   2     3110.32     3144.89     56.18 o 
   2   4   2     1880.99     1847.26     31.94 o 
   3   4   2       15.81       15.74      5.05 o 
   4   4   2       40.80       43.95     11.07 o 
   5   4   2        3.34        4.27      9.69 o 
   6   4   2       74.09       62.97     22.48 o 
   7   4   2        2.73        3.40     11.06 o 
   8   4   2       14.97       29.06     19.09 o 
   9   4   2        0.73        0.00      5.93 o 
  -7   5   2        4.06        5.93      9.04 o 
  -6   5   2       12.49       11.64     11.93 o 
  -5   5   2       30.12       29.71     15.83 o 
  -4   5   2      136.76      123.34     26.24 o 
  -3   5   2       30.37       41.86     16.12 o 
  -2   5   2       60.90       63.93     10.10 o 
  -1   5   2       30.03       23.46      9.00 o 
   0   5   2      429.43      427.48     16.18 o 
   1   5   2      775.57      730.19     20.79 o 
   2   5   2     2519.93     2544.53     47.18 o 
   3   5   2      393.67      391.46     16.92 o 
   4   5   2      153.50      143.29     18.84 o 
   5   5   2        5.59        4.61      8.15 o 
   6   5   2        1.57        0.00     11.13 o 
   7   5   2       48.36       33.33     20.10 o 
   8   5   2        9.67       10.19     17.57 o 
   9   5   2        6.21        5.49     16.99 o 
  -7   6   2       17.76       37.45     14.60 o 
  -6   6   2       19.54       19.81     14.75 o 
  -5   6   2      127.24      123.99     30.51 o 
  -4   6   2      199.69      214.87     34.56 o 
  -3   6   2      120.11      105.41     24.08 o 
  -2   6   2       13.98       20.32     12.51 o 
  -1   6   2      159.51      158.15     12.68 o 
   0   6   2      228.72      238.16     13.82 o 
   1   6   2      320.49      307.03     20.50 o 
   2   6   2     1159.90     1088.02     39.80 o 
   3   6   2      552.48      546.70     30.53 o 
   4   6   2       73.57       76.27     16.33 o 
   5   6   2        9.45        8.48     10.12 o 
   6   6   2       98.50      112.13     30.73 o 
   7   6   2       37.64       26.75     18.00 o 
   8   6   2        0.16        0.00     12.36 o 
  -6   7   2        4.96        3.33      7.74 o 
  -5   7   2       59.78       67.67     22.99 o 
  -4   7   2       77.33      126.23     29.50 o 
  -3   7   2      447.44      459.96     41.57 o 
  -2   7   2       20.92       29.28     10.71 o 
  -1   7   2      135.35      119.44     27.76 o 
   0   7   2      257.47      236.70     34.41 o 
   1   7   2       20.96       19.86      8.07 o 
   2   7   2      183.46      193.72     21.43 o 
   3   7   2      233.05      234.92     24.83 o 
   4   7   2       26.59       33.03     12.49 o 
   5   7   2       20.33       23.20     12.36 o 
   6   7   2       19.68       23.93     12.65 o 
   7   7   2        8.93       11.35     18.44 o 
   8   7   2       23.50       51.69     25.74 o 
  -5   8   2        5.77       19.09     12.72 o 
  -3   8   2      222.32      279.14     43.45 o 
  -2   8   2       41.97       51.84     21.18 o 
  -1   8   2       91.55       63.26     22.63 o 
   0   8   2      121.56      127.39     29.71 o 
   1   8   2       22.16       20.75     14.17 o 
   2   8   2        9.62       11.64      8.97 o 
   3   8   2       74.39       66.02     16.00 o 
   4   8   2        3.73        2.27      9.12 o 
   5   8   2        3.81        2.70     10.22 o 
   6   8   2        0.10        4.34     11.01 o 
   7   8   2       11.58       28.99     22.27 o 
  -4   9   2        1.00        9.33      8.89 o 
  -3   9   2       72.13       89.65     25.88 o 
  -2   9   2      486.65      441.82     48.44 o 
  -1   9   2      195.64      212.12     39.40 o 
   0   9   2        0.69       13.01     10.48 o 
   1   9   2        5.94       11.35     11.64 o 
   2   9   2       41.92       53.79     20.82 o 
   3   9   2       69.49       56.97     16.13 o 
   4   9   2       18.47       29.50     13.71 o 
   5   9   2        0.84        0.00     10.01 o 
   6   9   2        1.10        6.78     10.81 o 
  -3  10   2       25.60       37.16     13.09 o 
  -2  10   2      121.08      144.96     33.47 o 
  -1  10   2       91.89       99.05     27.69 o 
   0  10   2       59.12       77.50     25.02 o 
   1  10   2       53.78       65.21     21.47 o 
   2  10   2      180.85      147.27     34.92 o 
   3  10   2      105.04       96.23     27.33 o 
   4  10   2       63.30       83.79     25.02 o 
   5  10   2       12.40       12.87     13.29 o 
   0  11   2       28.20       48.58     16.92 o 
   1  11   2        9.96       17.64      8.03 o 
   2  11   2       22.38       41.14     14.24 o 
  -3 -10   3        5.68       23.71      9.55 o 
  -2 -10   3       37.82       37.22     12.53 o 
  -1 -10   3        2.74        0.00      8.11 o 
   0 -10   3        3.14       10.18      8.63 o 
   1 -10   3       31.39       37.81     21.40 o 
   2 -10   3        3.10       19.30     19.30 o 
  -5  -9   3       13.35       25.59     20.17 o 
  -4  -9   3        5.51       18.94     19.52 o 
  -3  -9   3       29.35       50.36     15.63 o 
  -2  -9   3       38.70       44.35     14.57 o 
  -1  -9   3       13.02       16.21     10.89 o 
   0  -9   3       49.92       48.69     15.33 o 
   1  -9   3        0.29        1.78      7.97 o 
   2  -9   3       16.82        3.18     15.91 o 
   3  -9   3       12.24       19.01     18.65 o 
   4  -9   3       23.91       24.22     20.75 o 
  -6  -8   3        1.90       14.82     15.62 o 
  -5  -8   3       17.13       29.93     18.94 o 
  -4  -8   3        0.76        0.00     10.19 o 
  -3  -8   3       15.42       30.91     12.98 o 
  -2  -8   3       36.76       40.05     13.89 o 
  -1  -8   3      468.71      461.83     32.39 o 
   0  -8   3      173.24      179.94     23.17 o 
   1  -8   3       74.96       70.07     16.18 o 
   2  -8   3       78.35       78.95     16.67 o 
   3  -8   3        9.66       10.48     15.40 o 
   4  -8   3       61.53       51.62     24.00 o 
   5  -8   3       29.35       38.68     22.56 o 
  -7  -7   3        0.95       15.33      9.76 o 
  -6  -7   3       10.11       16.85     11.21 o 
  -5  -7   3       11.10       15.69     15.40 o 
  -4  -7   3        1.12        0.22     12.44 o 
  -3  -7   3        0.75        5.82      7.97 o 
  -2  -7   3        2.77        6.56      8.10 o 
  -1  -7   3      195.29      200.84     22.88 o 
   0  -7   3      316.59      286.42     23.99 o 
   1  -7   3      271.34      254.75     23.48 o 
   2  -7   3       21.75       16.96     10.06 o 
   3  -7   3      731.34      616.13     52.13 o 
   4  -7   3        1.17        4.70     12.22 o 
   5  -7   3       17.46        4.27     16.34 o 
   6  -7   3       30.41       35.21     15.54 o 
  -7  -6   3        9.71       14.82      9.54 o 
  -6  -6   3       53.44       76.78     24.00 o 
  -5  -6   3       55.14       56.54     23.06 o 
  -4  -6   3       16.11       12.44     14.03 o 
  -3  -6   3       64.20       80.54     16.58 o 
  -2  -6   3       33.13       32.76     12.15 o 
  -1  -6   3       22.94       23.35      9.92 o 
   0  -6   3       66.35       77.33     14.31 o 
   1  -6   3      445.57      431.20     48.58 o 
   2  -6   3     1447.51     1346.93    133.46 o 
   3  -6   3        2.66        4.41      7.60 o 
   4  -6   3        2.30        1.95     12.29 o 
   5  -6   3      565.37      534.00     50.39 o 
   6  -6   3       48.08       66.80     23.14 o 
   7  -6   3        6.79        9.47     10.63 o 
  -7  -5   3       53.31       45.98     19.01 o 
  -6  -5   3       39.80       48.08     20.75 o 
  -5  -5   3      282.77      254.56     41.07 o 
  -4  -5   3      394.80      350.86     38.61 o 
  -3  -5   3       72.00       63.12     20.17 o 
  -2  -5   3        7.66        3.77      7.45 o 
  -1  -5   3        8.56        9.77      6.64 o 
   0  -5   3      112.40      117.33     14.73 o 
   1  -5   3      423.17      419.26     22.74 o 
   2  -5   3      141.46      140.98     15.84 o 
   3  -5   3        5.28        3.18      4.89 o 
   4  -5   3      571.33      527.05     44.90 o 
   5  -5   3       67.67       85.17     23.79 o 
   6  -5   3      223.54      214.87     37.67 o 
   7  -5   3       87.11      108.30     29.06 o 
   8  -5   3       15.69       18.58     11.35 o 
  -8  -4   3       23.38       37.31     14.46 o 
  -7  -4   3       23.25       21.11     14.53 o 
  -6  -4   3      111.90       93.48     28.27 o 
  -5  -4   3      810.45      818.13     59.79 o 
  -4  -4   3      655.24      650.90     49.45 o 
  -3  -4   3      114.38      102.11     12.28 o 
  -2  -4   3      443.78      423.30     18.25 o 
  -1  -4   3       20.58       16.09      4.25 o 
   0  -4   3       43.41       43.55      6.33 o 
   1  -4   3      352.67      369.50     42.73 o 
   2  -4   3     1403.93     1430.05     37.38 o 
   3  -4   3      153.34      178.79     26.46 o 
   4  -4   3       14.97       19.52     11.13 o 
   5  -4   3       15.18       20.10     12.80 o 
   6  -4   3      189.95      163.83     32.39 o 
   7  -4   3       77.32       80.68     25.88 o 
   8  -4   3      110.46      159.35     35.28 o 
  -8  -3   3        9.02       12.72     13.45 o 
  -7  -3   3        0.40        0.00      9.83 o 
  -6  -3   3      124.24      112.62     19.32 o 
  -5  -3   3        0.31        5.49      5.97 o 
  -4  -3   3      253.08      256.30     24.11 o 
  -3  -3   3      144.36      139.99     13.37 o 
  -2  -3   3      826.84      789.11     25.52 o 
  -1  -3   3        5.33        5.55      3.54 o 
   0  -3   3      568.04      565.53     20.62 o 
   1  -3   3       82.98       87.44      7.71 o 
   2  -3   3      572.92      545.21     20.16 o 
   3  -3   3        2.72        2.10      5.06 o 
   4  -3   3        0.29        4.41      6.51 o 
   5  -3   3        9.59        5.71      8.53 o 
   6  -3   3        0.68        0.00      7.59 o 
   7  -3   3       19.47       17.06     13.45 o 
   8  -3   3       93.49      109.89     29.14 o 
   9  -3   3       47.52       81.26     22.34 o 
  -8  -2   3        4.31       17.10      9.69 o 
  -7  -2   3       11.10        8.74      8.99 o 
  -6  -2   3       98.37       83.46     17.30 o 
  -5  -2   3       22.03       23.82      8.84 o 
  -4  -2   3       30.64       30.83     11.75 o 
  -3  -2   3      797.67      790.27     29.11 o 
  -2  -2   3      494.46      466.73     19.98 o 
  -1  -2   3       34.63       34.59      6.58 o 
   0  -2   3       30.12       44.01      6.86 o 
   1  -2   3        2.67        2.40      2.62 o 
   2  -2   3      455.73      417.99     19.34 o 
   3  -2   3      508.67      472.11     32.61 o 
   4  -2   3      299.16      310.74     29.71 o 
   5  -2   3      346.65      325.27     33.40 o 
   6  -2   3      271.49      236.34     34.78 o 
   7  -2   3        1.74        4.41     10.41 o 
   8  -2   3        9.59       12.22     12.58 o 
   9  -2   3       21.06       40.99     16.12 o 
  -8  -1   3       42.13       52.53     15.15 o 
  -7  -1   3        7.48       11.44      9.73 o 
  -6  -1   3        1.02        0.00      7.04 o 
  -5  -1   3       37.20       44.01     11.21 o 
  -4  -1   3       16.35       27.92      8.29 o 
  -3  -1   3      236.17      236.19     15.92 o 
  -2  -1   3      224.88      221.64     13.79 o 
  -1  -1   3     1705.20     1688.08     33.23 o 
   0  -1   3       53.56       53.26      7.07 o 
   1  -1   3     1266.73     1267.36     28.60 o 
   2  -1   3     1612.61     1613.42     36.11 o 
   3  -1   3     7370.28     7726.67     92.38 o 
   4  -1   3       60.04       38.17     13.16 o 
   5  -1   3       10.22       10.92      9.04 o 
   6  -1   3        0.45        0.00      6.72 o 
   7  -1   3       23.43       13.01     12.65 o 
   8  -1   3        4.52        6.87     11.13 o 
   9  -1   3        9.29       18.15      8.89 o 
  -8   0   3       27.00       48.95     14.64 o 
  -7   0   3       76.06       87.29     18.74 o 
  -6   0   3      122.97      135.59     20.27 o 
  -5   0   3        7.82       12.54      8.30 o 
  -4   0   3        2.74        2.20      4.41 o 
  -3   0   3       36.81       35.45      7.72 o 
  -2   0   3        2.19        2.44      3.29 o 
  -1   0   3      685.42      677.66     22.05 o 
   0   0   3       85.71       74.34      7.28 o 
   1   0   3       83.26       80.03      4.90 o 
   2   0   3      842.21      910.78     26.05 o 
   3   0   3     3331.53     3332.01     57.48 o 
   4   0   3     1624.23     1524.19     61.38 o 
   5   0   3     1964.05     2053.34     80.11 o 
   6   0   3       53.92       48.15     18.36 o 
   7   0   3       33.57       26.39     15.83 o 
   8   0   3        3.40        7.23      9.90 o 
   9   0   3       29.93       34.27     15.98 o 
  -8   1   3        7.70       20.46     17.64 o 
  -7   1   3      193.20      146.62     34.63 o 
  -6   1   3       49.16       53.34     15.00 o 
  -5   1   3      277.76      273.23     21.89 o 
  -4   1   3      674.16      654.95     30.37 o 
  -3   1   3        1.33        6.08      4.18 o 
  -2   1   3        7.12        7.26      3.86 o 
  -1   1   3     1643.13     1736.83     27.61 o 
   0   1   3        3.16        6.09      2.80 o 
   1   1   3      651.12      727.07     19.30 o 
   2   1   3      558.11      573.54     15.41 o 
   3   1   3      485.85      486.65     21.50 o 
   4   1   3     1187.26     1141.11     42.04 o 
   5   1   3      827.43      782.92     49.52 o 
   6   1   3      289.11      257.89     36.80 o 
   7   1   3       51.79       46.78     20.24 o 
   8   1   3       31.20       40.85     19.38 o 
   9   1   3       70.46       96.30     25.88 o 
  -8   2   3       15.66       11.13     17.93 o 
  -7   2   3       15.27       14.53     16.41 o 
  -6   2   3      204.26      171.71     35.14 o 
  -5   2   3      550.93      524.69     29.45 o 
  -4   2   3       78.58       63.78     11.53 o 
  -3   2   3       49.51       47.12      8.73 o 
  -2   2   3     1420.72     1364.25     41.17 o 
  -1   2   3     2991.82     3115.91     75.41 o 
   0   2   3     3449.49     3601.97     74.61 o 
   1   2   3      118.63      123.27      7.03 o 
   2   2   3       46.79       43.19      5.86 o 
   3   2   3        3.41        2.75      3.13 o 
   4   2   3      319.77      318.10     19.83 o 
   5   2   3      173.13      163.61     27.47 o 
   6   2   3       42.53       41.43     18.00 o 
   7   2   3       15.98       16.63     15.18 o 
   8   2   3       24.25       30.37     15.69 o 
   9   2   3       23.42       31.88     15.76 o 
  -8   3   3        3.26       13.81     17.79 o 
  -7   3   3        3.83        9.11     15.40 o 
  -6   3   3      136.56      124.21     30.65 o 
  -5   3   3        7.08        5.21      9.54 o 
  -4   3   3      178.71      141.05     27.11 o 
  -3   3   3        0.75        4.52      4.81 o 
  -2   3   3      858.90      835.43     32.10 o 
  -1   3   3     1875.38     1862.26     60.88 o 
   0   3   3     5359.17     5733.53     53.22 o 
   1   3   3     1134.42     1103.72     21.99 o 
   2   3   3      305.01      287.51     12.64 o 
   3   3   3        3.94        4.47      3.69 o 
   4   3   3      167.20      166.24     12.85 o 
   5   3   3       64.73       65.79     19.09 o 
   6   3   3      183.61      179.73     32.53 o 
   7   3   3        0.97       10.34     13.01 o 
   8   3   3        0.10        6.80     14.17 o 
   9   3   3        6.86       13.81      8.31 o 
  -7   4   3        8.32        3.25      6.65 o 
  -6   4   3       60.17       51.04     20.32 o 
  -5   4   3       83.61       70.13     22.48 o 
  -4   4   3       67.94       49.09     17.42 o 
  -3   4   3       31.56       39.98     15.04 o 
  -2   4   3       18.81       20.64      5.61 o 
  -1   4   3       82.90       71.09      7.32 o 
   0   4   3     3519.30     3676.59     42.77 o 
   1   4   3     1465.19     1442.47     27.73 o 
   2   4   3     1001.71     1034.50     25.20 o 
   3   4   3        8.42        9.20      4.52 o 
   4   4   3        9.07       12.75      5.55 o 
   5   4   3      327.64      289.46     22.98 o 
   6   4   3       96.06      127.61     29.71 o 
   7   4   3       13.59        1.81     12.44 o 
   8   4   3        1.99        8.39     13.59 o 
   9   4   3        1.05        6.07     14.75 o 
  -7   5   3       21.09       17.35      8.31 o 
  -6   5   3       46.28       55.16     19.59 o 
  -5   5   3      126.25      137.37     32.03 o 
  -4   5   3       81.59       72.66     21.62 o 
  -3   5   3       37.01       33.04     13.74 o 
  -2   5   3      603.89      600.29     42.08 o 
  -1   5   3        0.41        0.00      6.51 o 
   0   5   3      899.26      864.26     29.50 o 
   1   5   3     1814.92     1735.94     49.40 o 
   2   5   3      314.27      301.60     14.87 o 
   3   5   3       59.64       76.20      9.93 o 
   4   5   3      325.50      317.03     17.49 o 
   5   5   3      111.14      118.51     19.35 o 
   6   5   3        3.53        7.74     12.29 o 
   7   5   3       72.22       87.34     27.26 o 
   8   5   3        0.18        6.72     15.62 o 
   9   5   3        0.68        9.11     16.41 o 
  -6   6   3       12.49       19.01     11.71 o 
  -5   6   3      259.74      271.91     43.02 o 
  -4   6   3       91.73       59.43     21.69 o 
  -3   6   3        1.07        0.00      6.29 o 
  -2   6   3      312.75      291.36     31.45 o 
  -1   6   3       68.59       65.88     13.37 o 
   0   6   3        7.18        6.48      6.31 o 
   1   6   3      341.53      314.29     15.75 o 
   2   6   3       73.31       67.09     12.76 o 
   3   6   3       75.30       88.54     16.66 o 
   4   6   3       14.84       21.53     10.25 o 
   5   6   3       28.13       39.20     13.55 o 
   6   6   3      129.38      122.60     22.43 o 
   7   6   3       78.16      118.71     32.68 o 
   8   6   3       11.61       30.15     21.18 o 
  -6   7   3       28.39       29.06     12.65 o 
  -5   7   3       69.68      102.88     28.27 o 
  -4   7   3      154.73      150.16     32.39 o 
  -3   7   3      440.28      445.65     42.44 o 
  -2   7   3        0.67        1.74     10.27 o 
  -1   7   3       26.45       24.55      9.58 o 
   0   7   3        9.87       19.67     13.81 o 
   1   7   3      148.50      105.12     26.39 o 
   2   7   3        1.99        2.00      7.39 o 
   3   7   3       24.79       23.89     10.21 o 
   4   7   3        6.31        0.57      8.00 o 
   5   7   3       12.65       15.31     10.89 o 
   6   7   3       26.17       47.98     16.13 o 
   7   7   3       26.49       51.98     23.86 o 
   8   7   3       39.83       48.44     25.59 o 
  -5   8   3        5.10       11.71     10.34 o 
  -4   8   3      286.94      309.44     38.53 o 
  -2   8   3      158.91      169.76     36.29 o 
  -1   8   3       34.42       30.15     16.12 o 
   0   8   3      140.38      135.20     30.87 o 
   1   8   3      300.65      271.19     40.63 o 
   2   8   3      174.98      159.20     33.76 o 
   3   8   3       45.08       41.29     14.00 o 
   4   8   3        1.83        1.99      9.66 o 
   5   8   3        0.44        6.90     10.53 o 
   6   8   3       18.09       27.86     13.76 o 
   7   8   3       47.21       49.74     23.35 o 
  -4   9   3       13.74       30.29     10.34 o 
  -3   9   3       62.62       72.59     22.34 o 
  -2   9   3       83.00       78.15     25.09 o 
  -1   9   3       84.71       82.78     25.45 o 
   0   9   3      301.41      322.31     47.14 o 
   1   9   3      148.64      166.94     36.66 o 
   2   9   3      249.54      272.56     44.25 o 
   3   9   3      152.51      159.71     38.53 o 
   4   9   3       31.94       28.99     20.53 o 
   5   9   3        8.12        6.64     10.94 o 
   6   9   3       33.20       28.75     15.90 o 
  -2  10   3       26.21       49.74     18.07 o 
  -1  10   3        4.53       10.27      9.90 o 
   0  10   3        2.03        0.00      6.43 o 
   1  10   3       27.05       37.74     16.19 o 
   2  10   3      115.72      160.79     37.02 o 
   3  10   3       45.99       68.25     21.04 o 
   4  10   3       38.67       43.16     24.22 o 
   5  10   3       46.44       48.51     25.30 o 
   0  11   3        1.42        0.00      6.87 o 
   1  11   3        0.15        0.00      6.94 o 
   2  11   3        6.85       21.11      9.69 o 
  -3 -10   4        9.80       21.10      9.36 o 
  -2 -10   4       39.22       48.81     15.12 o 
  -1 -10   4       14.92       27.33     22.12 o 
   0 -10   4        0.17        9.18     18.73 o 
   1 -10   4       21.83       38.03     22.63 o 
   2 -10   4        0.60       12.51     18.07 o 
   3 -10   4       15.03       26.89     23.50 o 
  -4  -9   4        1.20        8.53     14.03 o 
  -3  -9   4       63.92       82.18     19.30 o 
  -2  -9   4       42.44       62.88     16.90 o 
  -1  -9   4      123.15      147.51     24.26 o 
   0  -9   4        2.63       12.07     17.35 o 
   1  -9   4        0.72        9.04     16.19 o 
   2  -9   4       49.18       37.88     20.97 o 
   3  -9   4       21.51       22.12     19.45 o 
   4  -9   4        4.23       14.97     18.00 o 
  -5  -8   4        0.35        4.19     13.66 o 
  -4  -8   4        2.10       11.50     14.68 o 
  -3  -8   4        0.81       10.84     13.01 o 
  -2  -8   4       65.83       79.74     18.15 o 
  -1  -8   4       72.80       93.99     19.09 o 
   0  -8   4       81.63      100.28     18.80 o 
   1  -8   4      630.05      595.59     53.86 o 
   2  -8   4        6.68       11.06     16.05 o 
   3  -8   4       10.18       11.93     15.62 o 
   4  -8   4       76.60       79.31     28.41 o 
   5  -8   4        9.33       10.41     18.29 o 
   6  -8   4       10.99       26.10     10.70 o 
  -6  -7   4       26.03       47.43     16.99 o 
  -5  -7   4        1.81        3.11      7.45 o 
  -4  -7   4        0.10        3.18      9.98 o 
  -3  -7   4        0.66        6.15     14.17 o 
  -2  -7   4        1.32        4.96      7.87 o 
  -1  -7   4       93.85      103.60     17.92 o 
   0  -7   4      812.93      836.63     39.75 o 
   1  -7   4        2.17        0.00      8.20 o 
   2  -7   4        0.89        1.74     12.00 o 
   3  -7   4      387.72      348.33     41.35 o 
   4  -7   4       99.52       84.30     27.47 o 
   5  -7   4       44.41       53.65     22.63 o 
   6  -7   4       44.96       49.74     18.65 o 
   7  -7   4        0.37       17.35      8.03 o 
  -7  -6   4       38.97       62.32     18.07 o 
  -6  -6   4       97.31      121.03     31.09 o 
  -5  -6   4       70.54       73.96     25.09 o 
  -4  -6   4       30.37       20.97     15.11 o 
  -3  -6   4        1.93        0.00     10.77 o 
  -2  -6   4       16.87       15.58      9.55 o 
  -1  -6   4       89.63       96.13     16.71 o 
   0  -6   4      137.25      143.98     21.62 o 
   1  -6   4      112.52      106.67     24.40 o 
   2  -6   4      486.45      454.99     26.61 o 
   3  -6   4       14.14        9.04     12.58 o 
   4  -6   4      229.98      259.12     39.98 o 
   5  -6   4      109.75      120.88     31.67 o 
   6  -6   4      135.86      132.16     32.90 o 
   7  -6   4        9.77       13.52      9.62 o 
  -7  -5   4       44.30       48.58     17.93 o 
  -6  -5   4       62.13       77.21     26.24 o 
  -5  -5   4       41.57       42.15     21.83 o 
  -4  -5   4      113.99      114.67     29.14 o 
  -3  -5   4       17.35       10.56     11.86 o 
  -2  -5   4        4.81        5.49      9.11 o 
  -1  -5   4       22.70       25.19      9.43 o 
   0  -5   4      554.12      533.21     26.53 o 
   1  -5   4      225.20      226.70     18.11 o 
   2  -5   4       23.78       19.65      8.39 o 
   3  -5   4        1.73        3.33     11.28 o 
   4  -5   4       52.53       61.82     21.98 o 
   5  -5   4       54.72       47.28     21.76 o 
   6  -5   4      272.25      288.18     43.67 o 
   7  -5   4      118.48      118.50     31.59 o 
   8  -5   4       56.83       47.14     14.60 o 
  -8  -4   4        4.23       11.13      9.40 o 
  -7  -4   4        3.18       10.56     11.71 o 
  -6  -4   4       18.54       16.19     15.18 o 
  -5  -4   4       22.07       46.70     19.81 o 
  -4  -4   4      221.92      243.43     36.73 o 
  -3  -4   4       61.03       56.32     18.94 o 
  -2  -4   4       78.06       79.26     10.91 o 
  -1  -4   4       12.86       17.53      6.09 o 
   0  -4   4      171.52      154.97     14.08 o 
   1  -4   4        6.94        5.03      3.97 o 
   2  -4   4       25.39       18.08      6.37 o 
   3  -4   4       11.65        8.33      5.58 o 
   4  -4   4      125.79      136.21     28.12 o 
   5  -4   4       53.08       60.80     19.81 o 
   6  -4   4       66.35       74.03     23.71 o 
   7  -4   4      149.57      193.90     38.03 o 
   8  -4   4       70.67       70.85     21.91 o 
  -8  -3   4        5.55        0.00      8.96 o 
  -7  -3   4        4.52       13.59     11.06 o 
  -6  -3   4        0.91        0.00     10.70 o 
  -5  -3   4      102.71      111.39     17.83 o 
  -4  -3   4      114.89      110.91     15.70 o 
  -3  -3   4      114.30      124.09     14.80 o 
  -2  -3   4       25.81       30.83      7.66 o 
  -1  -3   4      195.15      185.74     13.29 o 
   0  -3   4      111.76      107.49     10.76 o 
   1  -3   4     1566.66     1566.71     27.77 o 
   2  -3   4     1867.35     2040.72     36.07 o 
   3  -3   4      137.05      163.32     25.74 o 
   4  -3   4      489.07      437.55     37.45 o 
   5  -3   4       58.04       51.77     18.51 o 
   6  -3   4       32.89       29.35     14.68 o 
   7  -3   4       24.77       26.61     15.83 o 
   8  -3   4       21.40       31.74     16.19 o 
   9  -3   4        8.42       12.36      8.75 o 
  -8  -2   4       10.01       26.97     14.82 o 
  -7  -2   4       10.05       12.21     11.31 o 
  -6  -2   4        0.10        3.33      8.18 o 
  -5  -2   4        8.75        3.81      5.99 o 
  -4  -2   4       37.12       43.53     11.15 o 
  -3  -2   4      407.18      394.45     22.16 o 
  -2  -2   4      180.61      178.01     13.82 o 
  -1  -2   4      348.02      321.44     16.91 o 
   0  -2   4      403.13      371.52     17.70 o 
   1  -2   4     8289.96     8788.83     92.80 o 
   2  -2   4      548.92      489.92     22.43 o 
   3  -2   4     1477.37     1377.77     41.00 o 
   4  -2   4      440.69      463.72     37.67 o 
   5  -2   4        0.33        0.29      7.45 o 
   6  -2   4       43.13       38.90     17.21 o 
   7  -2   4       35.15       38.25     18.22 o 
   8  -2   4       25.18       26.17     13.59 o 
   9  -2   4       19.15       33.11     11.64 o 
  -8  -1   4       42.18       40.99     23.42 o 
  -7  -1   4       12.29       13.16     10.28 o 
  -6  -1   4       15.61       15.31      9.54 o 
  -5  -1   4        9.26        7.31      8.36 o 
  -4  -1   4        0.86        2.85      5.33 o 
  -3  -1   4      219.26      223.12     36.98 o 
  -2  -1   4      102.83      102.63     12.04 o 
  -1  -1   4       14.61       17.97      5.54 o 
   0  -1   4       25.29       24.25      6.15 o 
   1  -1   4      531.73      549.64     21.06 o 
   2  -1   4     2015.22     2148.37     56.25 o 
   3  -1   4     4654.64     4663.38     73.74 o 
   4  -1   4      663.57      606.72     29.06 o 
   5  -1   4      392.58      357.01     34.56 o 
   6  -1   4        4.75        4.77      7.74 o 
   7  -1   4      121.82      140.11     31.81 o 
   8  -1   4      108.63      103.39     28.12 o 
   9  -1   4       21.95       15.76     10.70 o 
  -8   0   4       11.21       36.22     21.54 o 
  -7   0   4       98.67       86.11     27.11 o 
  -6   0   4      177.52      182.42     23.13 o 
  -5   0   4        9.63        5.02      7.21 o 
  -4   0   4       39.63       47.55     10.81 o 
  -3   0   4      615.40      576.94     25.54 o 
  -2   0   4      819.17      846.21     27.34 o 
  -1   0   4        3.85        3.27      3.44 o 
   0   0   4      916.32      958.63     30.65 o 
   1   0   4       29.50       24.42      5.94 o 
   2   0   4      452.34      432.39     12.00 o 
   3   0   4      804.80      791.06     29.16 o 
   4   0   4      841.14      823.58     33.16 o 
   5   0   4      125.19      118.93     23.86 o 
   6   0   4       47.82       55.53     20.61 o 
   7   0   4      119.10      105.99     28.34 o 
   8   0   4      114.30      144.96     34.92 o 
   9   0   4       50.35       61.31     19.59 o 
  -8   1   4       29.19       31.81     22.63 o 
  -7   1   4       93.24       86.32     28.20 o 
  -6   1   4       39.65       36.29     18.29 o 
  -5   1   4       15.18       10.10      7.44 o 
  -4   1   4      182.74      198.47     17.59 o 
  -3   1   4      982.09      894.87     50.28 o 
  -2   1   4     3226.19     3359.58     90.12 o 
  -1   1   4      469.91      480.06     34.23 o 
   0   1   4      358.36      370.70     13.74 o 
   1   1   4      109.78      104.18     16.27 o 
   2   1   4      370.38      374.23     13.18 o 
   3   1   4       44.53       46.25      6.94 o 
   4   1   4      143.87      149.58     16.46 o 
   5   1   4       65.39       77.50     20.53 o 
   6   1   4       29.93       20.97     14.89 o 
   7   1   4       16.33        9.98     13.16 o 
   8   1   4      117.31      158.04     35.64 o 
   9   1   4       56.56       77.00     22.99 o 
  -8   2   4       17.00       10.56     17.57 o 
  -7   2   4        9.68        7.09     15.47 o 
  -6   2   4       75.79       63.77     24.58 o 
  -5   2   4        0.21        0.00      8.82 o 
  -4   2   4       69.05       71.94     21.69 o 
  -3   2   4      132.38      127.28     12.16 o 
  -2   2   4     2454.57     2490.85    114.09 o 
  -1   2   4     2362.30     2247.54     70.13 o 
   0   2   4      957.98      988.75     43.45 o 
   1   2   4      118.35      116.19      7.46 o 
   2   2   4      103.25       96.84      8.40 o 
   3   2   4      680.76      682.63     20.94 o 
   4   2   4      941.96      931.49     27.12 o 
   5   2   4       34.06       37.62     10.63 o 
   6   2   4        3.47        0.00      8.31 o 
   7   2   4        0.32        0.00     11.93 o 
   8   2   4       35.91       31.74     19.09 o 
   9   2   4       12.32       12.58     10.05 o 
  -7   3   4       28.82       31.09     20.75 o 
  -6   3   4       45.11       39.91     21.11 o 
  -5   3   4        0.44        4.27      9.76 o 
  -4   3   4       94.68       81.84     22.92 o 
  -3   3   4       59.07       59.07     18.44 o 
  -2   3   4     1026.90     1036.61     54.30 o 
  -1   3   4     1838.72     1855.54     66.51 o 
   0   3   4     2597.64     2760.28     75.99 o 
   1   3   4      144.04      139.76      8.61 o 
   2   3   4       80.88       97.91      9.05 o 
   3   3   4      990.18     1025.07     26.82 o 
   4   3   4      204.08      195.74     13.33 o 
   5   3   4        3.03        5.38      6.48 o 
   6   3   4       27.18       16.19     14.10 o 
   7   3   4       21.49       26.39     16.63 o 
   8   3   4        2.85        6.51     12.29 o 
   9   3   4       12.71       14.17     18.07 o 
  -7   4   4       31.61       36.51     13.74 o 
  -6   4   4       56.25       69.62     22.70 o 
  -5   4   4        4.79        0.00      8.03 o 
  -4   4   4      238.10      212.85     34.56 o 
  -3   4   4      168.77      163.11     27.98 o 
  -2   4   4       28.08       31.52     14.39 o 
  -1   4   4     1295.82     1202.39     55.74 o 
   0   4   4      471.25      445.29     31.74 o 
   1   4   4      356.06      333.43     13.73 o 
   2   4   4      754.73      688.32     21.29 o 
   3   4   4      169.70      174.94     12.51 o 
   4   4   4        2.76        1.76      4.41 o 
   5   4   4      531.65      532.70     40.06 o 
   6   4   4       45.79       52.56     21.04 o 
   7   4   4        3.87       14.68     15.18 o 
   8   4   4        0.06        4.12     11.50 o 
   9   4   4        2.18       12.44     16.56 o 
  -7   5   4       56.22       66.51     19.09 o 
  -6   5   4       55.10       50.83     18.22 o 
  -5   5   4       96.09       79.46     24.80 o 
  -4   5   4       10.58       22.27     13.23 o 
  -3   5   4       56.69       60.30     19.81 o 
  -2   5   4      114.83      158.12     27.76 o 
  -1   5   4       73.42       60.30     17.42 o 
   0   5   4       27.79       32.36      9.38 o 
   1   5   4      106.01      108.91     10.43 o 
   2   5   4        5.59        8.14      4.78 o 
   3   5   4       27.24       27.90      6.98 o 
   4   5   4      161.93      162.52     14.89 o 
   5   5   4      405.73      404.26     47.83 o 
   6   5   4      218.45      221.86     26.22 o 
   7   5   4       80.66       79.75     26.24 o 
   8   5   4        4.68       10.34     19.38 o 
   9   5   4        0.19        8.82     16.92 o 
  -6   6   4       64.10       97.96     25.52 o 
  -5   6   4      355.23      351.44     43.09 o 
  -4   6   4      148.88      126.88     30.58 o 
  -3   6   4       30.20       33.18     16.12 o 
  -2   6   4        0.67        0.00      6.43 o 
  -1   6   4      177.22      161.88     26.82 o 
   0   6   4       11.33       14.87      8.18 o 
   1   6   4      170.56      165.05     27.40 o 
   2   6   4        1.69        0.00      5.14 o 
   3   6   4        8.77       12.74      8.07 o 
   4   6   4        3.04        8.41      8.56 o 
   5   6   4       30.22       28.97     12.61 o 
   6   6   4      189.00      180.25     25.46 o 
   7   6   4      131.46      159.49     35.79 o 
   8   6   4       32.95       39.11     23.57 o 
  -5   7   4      113.47      144.09     32.39 o 
  -4   7   4      229.89      221.52     39.04 o 
  -3   7   4       77.64       81.05     25.30 o 
  -2   7   4      236.06      238.01     34.12 o 
  -1   7   4      468.12      469.27     30.14 o 
   0   7   4      459.34      388.46     41.72 o 
   1   7   4      245.12      204.24     34.49 o 
   2   7   4      237.64      202.58     35.06 o 
   3   7   4        0.23        0.00     12.00 o 
   4   7   4      150.27      168.41     22.78 o 
   5   7   4       97.95       97.48     19.94 o 
   6   7   4       68.22       79.97     20.04 o 
   7   7   4       40.82       42.29     23.35 o 
   8   7   4       42.24       43.02     24.51 o 
  -5   8   4        3.39        6.80      9.11 o 
  -4   8   4       27.32       42.08     18.73 o 
  -2   8   4      229.52      217.69     41.21 o 
  -1   8   4       41.71       31.31     17.86 o 
   0   8   4      230.62      185.59     37.09 o 
   1   8   4      380.14      325.85     45.76 o 
   2   8   4      190.26      206.56     38.90 o 
   3   8   4        0.27        3.47     12.94 o 
   4   8   4      211.55      208.00     40.99 o 
   5   8   4        4.92        4.96      9.90 o 
   6   8   4        6.84       11.50     10.56 o 
   7   8   4       35.61       36.72     17.13 o 
  -3   9   4        6.24        4.84      7.59 o 
  -2   9   4        0.59        2.24      8.82 o 
  -1   9   4        2.54        0.00      6.87 o 
   0   9   4       65.68       66.15     23.50 o 
   1   9   4       28.87       30.87     18.73 o 
   2   9   4      108.81      112.86     32.32 o 
   3   9   4      265.28      286.66     48.01 o 
   4   9   4        4.65        0.00     13.01 o 
   5   9   4       45.26       68.25     28.20 o 
   6   9   4       10.69       12.00     18.73 o 
  -2  10   4       10.97       36.29     13.88 o 
  -1  10   4        0.31        0.00      7.23 o 
   0  10   4        1.40        4.99      9.33 o 
   1  10   4        0.15        3.69      7.88 o 
   2  10   4       29.83       44.54     25.02 o 
   3  10   4       62.91       68.97     28.05 o 
   4  10   4       13.45       28.20     22.99 o 
  -2 -10   5        0.46       10.41     16.12 o 
  -1 -10   5       12.14       14.10     19.01 o 
   0 -10   5       38.01       40.34     24.00 o 
   1 -10   5        7.58       12.29     19.88 o 
   2 -10   5        1.29        0.00     16.41 o 
  -4  -9   5        7.59       19.30     17.64 o 
  -3  -9   5        2.80        5.21     14.60 o 
  -2  -9   5       38.85       61.09     26.61 o 
  -1  -9   5      250.26      286.30     48.87 o 
   0  -9   5        0.80        6.58     15.69 o 
   1  -9   5        2.56       10.84     16.34 o 
   2  -9   5       52.56       63.84     26.61 o 
   3  -9   5       23.04       32.25     21.11 o 
   4  -9   5        0.34        3.98     20.10 o 
  -5  -8   5        2.55       10.70      7.66 o 
  -4  -8   5        0.08       18.44     10.41 o 
  -3  -8   5        9.48        8.75     14.60 o 
  -2  -8   5      197.76      205.62     41.21 o 
  -1  -8   5        0.92        0.00     12.29 o 
   0  -8   5       31.02       51.55     23.35 o 
   1  -8   5      151.81      145.90     36.94 o 
   2  -8   5       67.60       81.26     27.47 o 
   3  -8   5       36.91       64.20     25.09 o 
   4  -8   5      102.21      125.37     35.06 o 
   5  -8   5       19.82       23.42     20.17 o 
  -6  -7   5        9.80       28.20     10.05 o 
  -5  -7   5        4.13        0.00      6.58 o 
  -4  -7   5        1.94        3.33      9.83 o 
  -3  -7   5        6.73        2.39      9.76 o 
  -2  -7   5       14.14        7.81     14.75 o 
  -1  -7   5       91.75       94.46     17.99 o 
   0  -7   5      264.65      256.66     40.27 o 
   1  -7   5        6.76        0.00     10.27 o 
   2  -7   5       90.59       99.92     29.64 o 
   3  -7   5       23.47       25.38     18.65 o 
   4  -7   5      202.21      198.03     40.05 o 
   5  -7   5       84.91       97.24     31.09 o 
   6  -7   5       74.68      102.45     28.27 o 
  -6  -6   5       13.06       31.31     14.53 o 
  -5  -6   5        9.32       18.87     13.59 o 
  -4  -6   5        7.32        2.17     12.36 o 
  -3  -6   5        0.50        0.00      9.11 o 
  -2  -6   5       32.67       31.38     17.79 o 
  -1  -6   5       65.88       63.90     14.56 o 
   0  -6   5        9.54       16.08      9.73 o 
   1  -6   5        2.89        2.39      9.62 o 
   2  -6   5        0.89        4.70     10.99 o 
   3  -6   5        2.96        6.15     12.51 o 
   4  -6   5      116.53      151.03     34.70 o 
   5  -6   5      199.03      210.17     40.92 o 
   6  -6   5      238.63      259.84     44.61 o 
   7  -6   5       17.57       14.53      9.98 o 
  -7  -5   5        0.28       19.74     10.34 o 
  -6  -5   5       23.37       37.88     17.86 o 
  -5  -5   5       41.55       58.49     23.14 o 
  -4  -5   5       28.55       29.28     18.22 o 
  -3  -5   5        0.35        0.00      9.83 o 
  -2  -5   5       52.93       48.73     19.09 o 
  -1  -5   5        8.54        4.05      8.31 o 
   0  -5   5      126.25      114.35     15.52 o 
   1  -5   5       58.42       61.36      9.08 o 
   2  -5   5      179.87      158.33     29.86 o 
   3  -5   5      324.86      306.69     36.22 o 
   4  -5   5       17.95       22.05     15.83 o 
   5  -5   5       77.64       94.49     28.99 o 
   6  -5   5      145.99      156.67     35.28 o 
   7  -5   5       24.97       32.32     15.91 o 
   8  -5   5        4.53       13.16      9.18 o 
  -7  -4   5        4.75       20.97     12.51 o 
  -6  -4   5        5.94       10.34     11.78 o 
  -5  -4   5       16.14       31.81     16.77 o 
  -4  -4   5       27.98       37.81     17.71 o 
  -3  -4   5      180.19      172.50     30.58 o 
  -2  -4   5       12.80       19.37      7.99 o 
  -1  -4   5      863.84      827.86     30.29 o 
   0  -4   5     1992.16     2003.40     55.38 o 
   1  -4   5      122.52      100.96      9.95 o 
   2  -4   5       12.29       19.14      7.13 o 
   3  -4   5        0.40        0.00      7.30 o 
   4  -4   5      214.40      204.68     33.98 o 
   5  -4   5        0.89        0.00     11.86 o 
   6  -4   5       36.85       49.96     19.95 o 
   7  -4   5       49.71       61.09     22.12 o 
   8  -4   5        3.89        6.87      7.30 o 
  -7  -3   5        0.99        4.27     11.13 o 
  -6  -3   5       10.58       12.36     14.97 o 
  -5  -3   5       36.29       41.32     13.38 o 
  -4  -3   5       78.18       79.46     14.74 o 
  -3  -3   5       53.41       53.96     11.24 o 
  -2  -3   5        4.92        7.99      5.56 o 
  -1  -3   5     1561.28     1596.15     41.77 o 
   0  -3   5      213.09      192.23     14.81 o 
   1  -3   5     2538.70     2638.13     54.79 o 
   2  -3   5     1729.32     1812.56     36.83 o 
   3  -3   5      355.84      332.26     22.22 o 
   4  -3   5       24.68       31.74     15.40 o 
   5  -3   5       61.01       54.44     18.94 o 
   6  -3   5       89.40       89.65     26.68 o 
   7  -3   5      145.97      134.62     32.25 o 
   8  -3   5        0.34        8.03      9.11 o 
   9  -3   5        0.49       24.36      7.95 o 
  -7  -2   5        3.25        1.42      8.89 o 
  -6  -2   5        1.46        1.17      9.58 o 
  -5  -2   5       36.71       41.12     13.25 o 
  -4  -2   5       81.45       87.52     15.48 o 
  -3  -2   5       25.96       31.68      9.27 o 
  -2  -2   5       27.92       41.45      9.47 o 
  -1  -2   5       45.38       56.44     10.13 o 
   0  -2   5      284.12      280.49     17.57 o 
   1  -2   5     2100.15     2155.74     64.24 o 
   2  -2   5     1073.12     1048.69     34.93 o 
   3  -2   5      983.91      913.24     35.22 o 
   4  -2   5        8.71        3.76      5.50 o 
   5  -2   5      138.60      117.70     26.03 o 
   6  -2   5      237.79      190.87     34.34 o 
   7  -2   5      170.78      179.01     35.86 o 
   8  -2   5        8.56       13.16     11.13 o 
   9  -2   5        2.33        3.47      8.24 o 
  -8  -1   5       28.33       42.08     25.52 o 
  -7  -1   5        7.86        8.60     14.03 o 
  -6  -1   5        9.90       11.75     10.27 o 
  -5  -1   5       69.19       63.99     15.08 o 
  -4  -1   5      492.13      475.81     27.85 o 
  -3  -1   5      275.77      268.72     19.34 o 
  -2  -1   5        3.33        6.73      4.97 o 
  -1  -1   5       39.59       38.54      8.38 o 
   0  -1   5       33.81       36.73      8.12 o 
   1  -1   5      145.39      158.48     14.60 o 
   2  -1   5      824.50      805.64     29.65 o 
   3  -1   5      275.02      246.43     21.15 o 
   4  -1   5      109.40      104.35     15.66 o 
   5  -1   5       27.58       30.65     15.04 o 
   6  -1   5      229.13      218.34     35.86 o 
   7  -1   5      193.92      214.22     38.82 o 
   8  -1   5       40.37       36.29     16.99 o 
   9  -1   5        5.92       30.51     11.57 o 
  -8   0   5       11.63       25.38     19.81 o 
  -7   0   5       10.41       20.82     17.28 o 
  -6   0   5        9.76        8.53     15.33 o 
  -5   0   5      111.85      122.05     18.95 o 
  -4   0   5      657.73      636.15     31.31 o 
  -3   0   5      551.73      521.84     25.75 o 
  -2   0   5      904.84      896.17     30.27 o 
  -1   0   5        5.00        6.84      4.24 o 
   0   0   5      277.58      260.55     15.04 o 
   1   0   5       92.24      100.02     11.20 o 
   2   0   5      125.78      118.92     10.02 o 
   3   0   5      228.79      179.39     15.00 o 
   4   0   5      176.01      154.84     17.74 o 
   5   0   5        3.67        3.99      5.78 o 
   6   0   5      176.50      151.46     31.09 o 
   7   0   5      142.33      130.64     32.68 o 
   8   0   5      108.94      149.01     35.79 o 
   9   0   5       16.58       29.14     10.27 o 
  -7   1   5        2.21        9.54     14.75 o 
  -6   1   5        4.50        0.00     11.78 o 
  -5   1   5        1.74        0.00      9.98 o 
  -4   1   5      265.39      251.96     34.92 o 
  -3   1   5     1039.67      999.76     33.78 o 
  -2   1   5     1077.41     1077.10     30.84 o 
  -1   1   5      645.61      667.68     21.72 o 
   0   1   5       37.14       39.27      6.82 o 
   1   1   5     1350.27     1483.42     34.09 o 
   2   1   5     1151.92     1209.45     24.77 o 
   3   1   5       95.98       98.91      9.33 o 
   4   1   5       94.83       89.80     14.15 o 
   5   1   5       35.34       41.41     11.55 o 
   6   1   5       15.42       15.54     14.39 o 
   7   1   5        3.98        5.42     11.50 o 
   8   1   5      122.69      107.72     31.16 o 
   9   1   5       41.96       37.38     19.52 o 
  -7   2   5        4.87        4.84     14.60 o 
  -6   2   5       19.93       12.44     14.60 o 
  -5   2   5       88.56       61.89     23.06 o 
  -4   2   5       17.84        4.84     10.41 o 
  -3   2   5      492.47      390.27     37.45 o 
  -2   2   5     1691.66     1575.96     68.47 o 
  -1   2   5      529.14      488.45     36.15 o 
   0   2   5        9.56        3.69      3.57 o 
   1   2   5     1813.67     2054.69     37.90 o 
   2   2   5       64.77       61.78      7.47 o 
   3   2   5        4.22        6.17      3.91 o 
   4   2   5      213.90      209.14     13.56 o 
   5   2   5        4.42        6.99      6.43 o 
   6   2   5       61.16       65.65     21.76 o 
   7   2   5        3.53        0.00      9.62 o 
   8   2   5       40.07       47.72     22.77 o 
   9   2   5        2.52       21.33     19.38 o 
  -7   3   5       15.70       28.20     19.74 o 
  -6   3   5       10.00       11.50     13.88 o 
  -5   3   5       60.14       55.89     21.33 o 
  -4   3   5       59.38       55.16     19.38 o 
  -3   3   5      102.43       95.72     24.44 o 
  -2   3   5       79.25       80.03     20.61 o 
  -1   3   5      359.08      321.08     30.73 o 
   0   3   5      762.58      733.47     43.09 o 
   1   3   5      188.87      171.59      9.81 o 
   2   3   5       11.75       31.83      6.07 o 
   3   3   5     1203.52     1226.35     30.29 o 
   4   3   5      605.95      576.31     22.74 o 
   5   3   5      349.91      338.44     19.24 o 
   6   3   5        2.75        3.40      9.62 o 
   7   3   5        4.19        9.18     14.39 o 
   8   3   5       27.07       40.92     20.32 o 
   9   3   5        2.16        9.33     15.69 o 
  -7   4   5       56.93       61.09     18.36 o 
  -6   4   5       34.57       47.79     18.29 o 
  -5   4   5        7.89       16.92     11.50 o 
  -4   4   5       37.61       28.85     14.75 o 
  -3   4   5        6.30       13.52     11.35 o 
  -2   4   5        0.43        0.00      7.30 o 
  -1   4   5       69.74       56.61     18.00 o 
   0   4   5       13.30       13.59     10.05 o 
   1   4   5       21.82       17.63      4.76 o 
   2   4   5        3.58        4.45      3.53 o 
   3   4   5      441.69      441.31     19.27 o 
   4   4   5      730.35      757.69     27.13 o 
   5   4   5      517.28      481.31     42.52 o 
   6   4   5      136.25      133.90     30.65 o 
   7   4   5       26.39       22.77     16.70 o 
   8   4   5        0.19        5.28     14.68 o 
   9   4   5        0.12        9.40     15.98 o 
  -6   5   5      115.08      129.70     30.65 o 
  -5   5   5      111.38      124.79     31.16 o 
  -4   5   5       43.41       50.18     20.17 o 
  -3   5   5      142.96      152.69     31.45 o 
  -2   5   5       93.00      100.64     23.71 o 
  -1   5   5      407.01      368.72     35.57 o 
   0   5   5       68.95       66.28     13.37 o 
   1   5   5      169.14      179.41     18.94 o 
   2   5   5      112.29      119.99     11.64 o 
   3   5   5       33.25       35.86      7.90 o 
   4   5   5      246.11      232.58     16.76 o 
   5   5   5      548.58      548.22     26.19 o 
   6   5   5      261.48      266.60     28.19 o 
   7   5   5       87.67       59.28     24.08 o 
   8   5   5       18.49       27.91     21.04 o 
  -6   6   5       58.79       52.27     15.76 o 
  -5   6   5       37.85       44.10     18.80 o 
  -4   6   5      160.71      168.96     37.09 o 
  -3   6   5      280.72      345.51     39.76 o 
  -2   6   5      317.81      338.07     37.02 o 
  -1   6   5      191.41      177.35     29.79 o 
   0   6   5      968.42      965.46     41.22 o 
   1   6   5       54.58       66.69     14.21 o 
   2   6   5      157.51      144.77     18.67 o 
   3   6   5      159.53      185.09     20.60 o 
   4   6   5       33.28       31.62     11.34 o 
   5   6   5       52.24       47.04     18.87 o 
   6   6   5      193.69      201.35     26.56 o 
   7   6   5       93.74       88.28     29.14 o 
   8   6   5       11.79        9.11     17.50 o 
  -5   7   5       21.53       36.66     13.52 o 
  -4   7   5      112.12      116.40     31.09 o 
  -3   7   5        4.37        5.78     11.06 o 
  -2   7   5       50.85       54.15     20.10 o 
  -1   7   5      228.89      228.78     25.63 o 
   0   7   5      196.73      199.39     35.72 o 
   1   7   5       44.72       41.72     19.88 o 
   2   7   5      971.82      895.85     63.12 o 
   3   7   5       87.61       77.07     25.38 o 
   4   7   5      113.38      110.40     31.45 o 
   5   7   5       26.50       18.51     12.57 o 
   6   7   5       35.09       27.98     14.30 o 
   7   7   5       13.36       19.15     12.93 o 
  -4   8   5        6.06       24.08     12.51 o 
  -3   8   5        4.76       12.94     10.34 o 
  -2   8   5       25.12       12.36     11.13 o 
  -1   8   5        0.49        7.88     12.29 o 
   0   8   5       65.74       74.90     28.41 o 
   1   8   5      613.58      568.70     55.24 o 
   2   8   5       70.92       75.48     26.24 o 
   3   8   5       38.24       32.39     20.97 o 
   4   8   5       13.33       12.72     17.28 o 
   5   8   5        4.11        1.37     15.33 o 
   6   8   5       12.37       11.93     19.52 o 
   7   8   5        0.99        7.59     13.32 o 
  -3   9   5        8.26       11.93      7.09 o 
  -2   9   5        2.32        5.71      7.16 o 
  -1   9   5       21.52       21.11     13.74 o 
   0   9   5        0.20       13.16     15.69 o 
   1   9   5      109.05      115.03     33.47 o 
   2   9   5      139.17      163.25     38.46 o 
   3   9   5      139.70      151.54     39.26 o 
   4   9   5       20.10       40.85     25.30 o 
   5   9   5       19.15       40.20     23.57 o 
   6   9   5        1.55        6.80     20.17 o 
  -1  10   5       32.59       42.44     14.39 o 
   0  10   5       22.61        9.25     15.04 o 
   1  10   5        2.72        6.00     15.98 o 
   2  10   5       66.14       56.68     27.76 o 
   3  10   5       68.62       66.59     29.79 o 
   4  10   5       17.11       55.81     27.69 o 
   0 -10   6       19.27       15.83     17.06 o 
   1 -10   6       10.91       12.72     19.67 o 
  -3  -9   6        0.14        0.00     15.47 o 
  -2  -9   6       30.97       34.27     21.40 o 
  -1  -9   6       52.33       56.61     26.89 o 
   0  -9   6       29.42       27.26     20.61 o 
   1  -9   6        9.97       20.82     20.10 o 
   2  -9   6       56.39       56.25     25.59 o 
   3  -9   6       39.25       56.25     27.91 o 
   4  -9   6        6.57       12.80     21.69 o 
  -4  -8   6        0.52        0.00      6.29 o 
  -3  -8   6       13.05       17.64      8.60 o 
  -2  -8   6       55.45       60.01     25.16 o 
  -1  -8   6        3.17       20.68     17.71 o 
   0  -8   6       16.83       21.62     17.35 o 
   1  -8   6        1.25        4.92     14.10 o 
   2  -8   6       58.61       66.73     26.61 o 
   3  -8   6       91.31      110.91     33.33 o 
   4  -8   6      177.93      166.79     41.28 o 
   5  -8   6       17.54       13.95     19.67 o 
  -5  -7   6        0.08        9.69      8.46 o 
  -4  -7   6        0.52       19.16     13.16 o 
  -3  -7   6        8.44       19.88     13.59 o 
  -2  -7   6        0.64        9.54     12.22 o 
  -1  -7   6        1.99       12.51     13.09 o 
   0  -7   6        2.97        0.00      9.83 o 
   1  -7   6       44.06       48.01     23.35 o 
   2  -7   6        2.34        6.22     12.80 o 
   3  -7   6       41.02       44.17     21.33 o 
   4  -7   6      247.45      265.70     45.98 o 
   5  -7   6       84.54       98.90     32.68 o 
   6  -7   6        5.00        7.09     16.05 o 
  -6  -6   6        4.42        4.84      8.89 o 
  -5  -6   6        2.48       15.33     12.44 o 
  -4  -6   6       21.88       29.71     15.62 o 
  -3  -6   6        2.62        9.11     12.94 o 
  -2  -6   6      101.48       90.59     25.67 o 
  -1  -6   6      189.84      220.58     37.23 o 
   0  -6   6        4.47        0.00      8.46 o 
   1  -6   6      117.30      109.75     28.70 o 
   2  -6   6      110.81      117.12     30.73 o 
   3  -6   6        0.74        3.18     12.65 o 
   4  -6   6       71.40       87.19     28.49 o 
   5  -6   6       55.21       74.18     26.53 o 
   6  -6   6       13.31       18.36     11.86 o 
   7  -6   6       10.90       21.04      9.40 o 
  -6  -5   6        4.76       15.47     11.78 o 
  -5  -5   6       51.64       63.55     22.56 o 
  -4  -5   6        0.88        5.64     12.22 o 
  -3  -5   6      131.15       98.54     27.47 o 
  -2  -5   6      503.76      506.38     46.78 o 
  -1  -5   6      227.96      206.63     33.40 o 
   0  -5   6      169.21      140.62     28.20 o 
   1  -5   6      232.82      217.47     33.55 o 
   2  -5   6       54.98       55.30     13.01 o 
   3  -5   6        2.81        5.28     12.51 o 
   4  -5   6       18.38       21.76     16.48 o 
   5  -5   6      162.42      202.00     39.76 o 
   6  -5   6       23.02       25.96     14.82 o 
   7  -5   6        5.61       21.26     11.57 o 
   8  -5   6        1.65       18.44      8.31 o 
  -7  -4   6        1.98       28.85     12.15 o 
  -6  -4   6       14.85       24.00     15.11 o 
  -5  -4   6       12.63       22.92     16.05 o 
  -4  -4   6        0.82        0.00      9.90 o 
  -3  -4   6       91.26       75.91     23.28 o 
  -2  -4   6        1.24        0.00      7.45 o 
  -1  -4   6      704.89      621.22     88.24 o 
   0  -4   6     1020.26     1029.77     50.64 o 
   1  -4   6      763.95      780.81     33.30 o 
   2  -4   6        8.35       14.29      7.17 o 
   3  -4   6       35.78       35.94     10.89 o 
   4  -4   6       94.46       79.46     24.29 o 
   5  -4   6      356.50      323.75     40.27 o 
   6  -4   6       27.88       20.03     14.46 o 
   7  -4   6        3.97        3.40      8.31 o 
   8  -4   6        9.90       11.50      8.53 o 
  -7  -3   6        2.69       12.36      9.40 o 
  -6  -3   6       16.10       29.93     19.09 o 
  -5  -3   6       40.41       57.40     22.56 o 
  -4  -3   6        8.75       16.74      9.17 o 
  -3  -3   6       27.72       23.11      9.29 o 
  -2  -3   6        4.89        6.68      6.25 o 
  -1  -3   6      217.63      217.37     17.32 o 
   0  -3   6      433.44      417.54     23.23 o 
   1  -3   6      706.38      707.10     30.67 o 
   2  -3   6       62.14       46.86     11.19 o 
   3  -3   6       55.35       68.52     13.96 o 
   4  -3   6      127.89      120.18     18.81 o 
   5  -3   6      307.44      291.29     35.72 o 
   6  -3   6       67.61       59.57     22.12 o 
   7  -3   6        0.67        2.39      7.59 o 
   8  -3   6        3.13        1.52      7.95 o 
  -6  -2   6       82.55       84.83     18.94 o 
  -5  -2   6      114.37      106.55     19.80 o 
  -4  -2   6       67.96       72.97     15.92 o 
  -3  -2   6        4.04        4.70      7.12 o 
  -2  -2   6        4.82        4.15      5.52 o 
  -1  -2   6        0.34        0.00      4.29 o 
   0  -2   6      201.20      193.18     15.54 o 
   1  -2   6      291.02      247.51     34.67 o 
   2  -2   6      366.31      344.26     21.81 o 
   3  -2   6        4.35        5.19      6.20 o 
   4  -2   6      240.83      199.11     36.26 o 
   5  -2   6      245.05      194.34     33.91 o 
   6  -2   6      174.45      154.65     33.69 o 
   7  -2   6       87.36       91.31     26.68 o 
   8  -2   6        2.28        8.03      8.89 o 
   9  -2   6       36.86       42.58     13.30 o 
  -7  -1   6        8.70        8.17     17.79 o 
  -6  -1   6       45.41       49.60     22.63 o 
  -5  -1   6      132.64      140.03     21.13 o 
  -4  -1   6      410.90      409.46     27.25 o 
  -3  -1   6       64.12       74.28     13.84 o 
  -2  -1   6      176.06      161.75     15.81 o 
  -1  -1   6      182.19      177.48     15.60 o 
   0  -1   6        0.43        1.36      4.52 o 
   1  -1   6       83.37       75.21     24.29 o 
   2  -1   6      457.26      408.19     22.87 o 
   3  -1   6       17.15       16.76      8.78 o 
   4  -1   6      122.47      125.74     17.48 o 
   5  -1   6      110.37      105.86     18.55 o 
   6  -1   6      320.44      336.91     39.98 o 
   7  -1   6      111.33       95.87     29.21 o 
   8  -1   6       29.77       23.71     13.59 o 
   9  -1   6       10.71       18.51      9.33 o 
  -7   0   6        4.62        0.87     16.85 o 
  -6   0   6        1.69        0.00     11.71 o 
  -5   0   6      127.81      118.14     30.00 o 
  -4   0   6      365.22      414.27     41.57 o 
  -3   0   6      636.22      615.54     66.23 o 
  -2   0   6       96.05      104.57     13.61 o 
  -1   0   6      203.66      217.97     15.60 o 
   0   0   6      433.55      460.05     21.78 o 
   1   0   6       30.16       30.84      8.17 o 
   2   0   6      193.33      176.92      9.36 o 
   3   0   6       39.93       48.90     10.37 o 
   4   0   6        0.28        0.00      4.98 o 
   5   0   6       70.41       69.24     15.21 o 
   6   0   6      151.63      130.50     29.93 o 
   7   0   6      130.80      137.01     33.84 o 
   8   0   6      125.40      128.11     34.92 o 
   9   0   6       30.38       31.74     22.63 o 
  -7   1   6       16.51       12.65     18.65 o 
  -6   1   6        9.11       11.06     16.85 o 
  -5   1   6       12.61        6.15     13.38 o 
  -4   1   6      250.81      290.42     40.99 o 
  -3   1   6      213.73      177.06     30.15 o 
  -2   1   6      148.44      145.29     13.81 o 
  -1   1   6     1415.18     1462.55     35.31 o 
   0   1   6        7.35        1.93      4.14 o 
   1   1   6       39.03       28.43      7.69 o 
   2   1   6      481.89      488.34     16.83 o 
   3   1   6      291.19      278.79     13.62 o 
   4   1   6       45.26       46.46     12.76 o 
   5   1   6        1.33        0.10      5.12 o 
   6   1   6        5.62       10.44      9.48 o 
   7   1   6        7.03        0.43     12.44 o 
   8   1   6       32.06       49.60     22.99 o 
   9   1   6        9.89       15.33     18.87 o 
  -7   2   6        0.06        0.00     14.53 o 
  -6   2   6       12.99       16.56     16.77 o 
  -5   2   6        0.14        0.00     10.56 o 
  -4   2   6        0.83        2.60     10.41 o 
  -3   2   6       64.67       69.70     21.83 o 
  -2   2   6      269.55      249.14     29.64 o 
  -1   2   6      117.29      129.05     24.73 o 
   0   2   6       27.62       37.09     14.82 o 
   1   2   6      525.18      519.68     21.65 o 
   2   2   6     1111.23     1122.95     47.99 o 
   3   2   6     1993.38     1989.72     45.60 o 
   4   2   6      182.99      176.36     13.67 o 
   5   2   6      126.20      124.13     18.25 o 
   6   2   6       89.88       72.83     15.99 o 
   7   2   6        2.25        0.87     13.81 o 
   8   2   6        7.39       10.12     14.46 o 
   9   2   6       64.43       69.70     28.77 o 
  -7   3   6       26.40       34.99     22.56 o 
  -6   3   6        3.25        9.18     15.69 o 
  -5   3   6       16.87       10.48     13.74 o 
  -4   3   6        0.24        4.77      9.33 o 
  -3   3   6       55.06       48.95     18.73 o 
  -2   3   6       60.84       34.63     14.68 o 
  -1   3   6       96.07      101.07     23.42 o 
   0   3   6        5.77        0.00      7.37 o 
   1   3   6       38.63       56.80     11.42 o 
   2   3   6      414.54      430.32     17.34 o 
   3   3   6      831.25      813.62     25.59 o 
   4   3   6      760.93      769.15     28.98 o 
   5   3   6      426.01      393.03     21.07 o 
   6   3   6       13.37       19.15     10.44 o 
   7   3   6        0.26        0.00     10.27 o 
   8   3   6       19.51       34.34     20.17 o 
   9   3   6       11.64       35.86     21.69 o 
  -6   4   6       48.49       63.33     20.53 o 
  -5   4   6       63.99       54.80     21.26 o 
  -4   4   6       96.88       90.73     26.68 o 
  -3   4   6      221.31      218.41     36.73 o 
  -2   4   6      136.22      160.72     30.22 o 
  -1   4   6      661.69      564.79     44.25 o 
   0   4   6       18.20       22.99     13.52 o 
   1   4   6      200.33      199.27     20.04 o 
   2   4   6       79.63       72.66     13.37 o 
   3   4   6      710.61      697.86     24.86 o 
   4   4   6      706.16      679.10     26.36 o 
   5   4   6      500.94      538.82     30.85 o 
   6   4   6      154.81      144.51     17.22 o 
   7   4   6       22.29       32.17     19.38 o 
   8   4   6        4.15        8.68     16.63 o 
   9   4   6        0.34        1.08     15.54 o 
  -6   5   6       48.51       54.37     16.85 o 
  -5   5   6      103.33      104.25     28.27 o 
  -4   5   6       88.21       79.17     24.73 o 
  -3   5   6       14.43       14.24     13.01 o 
  -2   5   6      722.06      723.20     54.44 o 
  -1   5   6       80.16      107.87     24.87 o 
   0   5   6        0.57        5.49     12.22 o 
   1   5   6      335.07      344.19     24.61 o 
   2   5   6        9.99        8.33      7.03 o 
   3   5   6        9.17        5.85      7.81 o 
   4   5   6      322.29      320.29     19.39 o 
   5   5   6      291.01      290.74     20.25 o 
   6   5   6       75.21       80.86     14.16 o 
   7   5   6       22.84       31.81     19.81 o 
   8   5   6        5.70       10.92     18.00 o 
  -5   6   6        5.37       24.08     11.64 o 
  -4   6   6       10.73       16.27     12.44 o 
  -3   6   6       60.80       51.98     20.39 o 
  -2   6   6       27.47       32.03     17.64 o 
  -1   6   6       82.49       77.65     22.41 o 
   0   6   6     1860.27     1826.46     81.48 o 
   1   6   6       83.46       67.98     15.98 o 
   2   6   6      275.19      271.39     24.39 o 
   3   6   6       11.58       16.91     10.50 o 
   4   6   6       15.58       16.92     15.76 o 
   5   6   6       11.12        7.58     10.40 o 
   6   6   6       45.66       71.86     18.60 o 
   7   6   6        0.10        6.15     16.05 o 
   8   6   6        0.74       15.04     18.00 o 
  -4   7   6       19.19        4.55      8.68 o 
  -3   7   6        2.00        4.41      9.47 o 
  -2   7   6        0.56        9.62     10.70 o 
  -1   7   6      442.96      404.78     31.40 o 
   0   7   6      237.76      265.70     27.45 o 
   1   7   6       43.33       57.97     14.30 o 
   2   7   6       79.71       82.42     26.46 o 
   3   7   6        0.28        0.00     12.36 o 
   4   7   6       25.77       31.16     20.10 o 
   5   7   6        0.22        1.59     15.04 o 
   6   7   6        1.96        3.54     16.41 o 
   7   7   6        8.84        0.00     11.73 o 
  -4   8   6        9.73        0.94      8.96 o 
  -3   8   6       23.45       17.64     12.65 o 
  -2   8   6       52.68       62.75     26.53 o 
  -1   8   6       10.60       23.79     18.87 o 
   0   8   6      175.34      184.22     39.40 o 
   1   8   6      387.45      380.22     51.33 o 
   2   8   6      180.69      250.30     44.03 o 
   3   8   6      124.05      111.34     31.67 o 
   4   8   6        1.53        8.24     14.46 o 
   5   8   6       42.21       53.14     24.65 o 
   6   8   6       38.20       37.96     23.21 o 
  -2   9   6       54.73       57.55     27.26 o 
  -1   9   6       30.63       42.22     22.48 o 
   0   9   6       12.77       10.05     15.40 o 
   1   9   6       71.38       81.84     30.37 o 
   2   9   6       36.39       45.26     24.00 o 
   3   9   6       26.65       30.29     22.34 o 
   4   9   6       32.77       52.49     27.69 o 
   5   9   6       74.64       87.99     34.56 o 
   0  10   6        7.14       22.48     18.36 o 
   1  10   6        7.01        1.52     16.27 o 
   2  10   6       45.90       61.96     27.69 o 
   3  10   6        4.16        9.47     18.29 o 
  -2  -9   7        2.51        0.00     18.51 o 
  -1  -9   7        5.27       10.34     19.45 o 
   0  -9   7        0.47        5.35     17.79 o 
   1  -9   7       14.80       23.71     20.61 o 
   2  -9   7       89.42      139.82     39.19 o 
   3  -9   7       45.09       47.43     24.80 o 
  -3  -8   7        6.37       15.91     12.51 o 
  -2  -8   7        1.07        7.37      7.59 o 
  -1  -8   7        9.62       17.28     12.51 o 
   0  -8   7       24.26       34.34     19.16 o 
   1  -8   7        3.85       13.66     15.76 o 
   2  -8   7       53.19       81.70     30.73 o 
   3  -8   7       82.36       91.82     31.74 o 
   4  -8   7       10.29       16.56     19.45 o 
   5  -8   7        1.63       14.24     18.22 o 
  -4  -7   7       23.97       38.17     15.33 o 
  -3  -7   7       76.72       87.70     25.23 o 
  -2  -7   7       16.02       14.53     11.86 o 
  -1  -7   7        0.28        5.06     10.19 o 
   0  -7   7       18.76       10.92      9.25 o 
   1  -7   7        7.42        5.71     13.81 o 
   2  -7   7        6.21       26.61     18.07 o 
   3  -7   7       44.06       50.61     24.08 o 
   4  -7   7       31.44       48.80     24.29 o 
   5  -7   7       21.29       46.34     25.09 o 
   6  -7   7        1.32        0.00     16.34 o 
  -5  -6   7       12.24       21.76     11.64 o 
  -4  -6   7       46.24       68.97     23.06 o 
  -3  -6   7       41.13       42.80     19.09 o 
  -2  -6   7      110.81      142.21     32.97 o 
  -1  -6   7      228.61      282.11     43.09 o 
   0  -6   7       12.41       13.09     11.42 o 
   1  -6   7        0.19        0.00     10.27 o 
   2  -6   7        0.99        4.19     10.56 o 
   3  -6   7      183.48      215.88     41.50 o 
   4  -6   7       63.36       78.01     28.70 o 
   5  -6   7       29.53       27.11     19.30 o 
   7  -6   7        6.62       19.30      8.96 o 
  -6  -5   7        2.68       15.69     10.34 o 
  -5  -5   7        7.02       19.95     14.24 o 
  -4  -5   7        2.92        1.45     10.34 o 
  -3  -5   7       60.92       57.12     22.92 o 
  -2  -5   7      181.73      171.56     34.34 o 
  -1  -5   7      333.33      367.28     40.34 o 
   0  -5   7       51.85       43.74     18.07 o 
   1  -5   7       12.97        9.62     11.86 o 
   2  -5   7       29.91       21.32      9.70 o 
   3  -5   7      217.19      212.66     24.53 o 
   4  -5   7       70.43       61.53     25.02 o 
   5  -5   7       20.95       26.97     18.80 o 
   6  -5   7       18.57       18.44     10.19 o 
   7  -5   7        9.13       13.38      8.10 o 
  -6  -4   7       12.25       25.23     14.03 o 
  -5  -4   7        0.06        7.66     14.75 o 
  -4  -4   7        0.63        0.00     11.28 o 
  -3  -4   7        5.01        0.00     10.63 o 
  -2  -4   7       52.02       41.79     17.71 o 
  -1  -4   7      176.86      187.41     20.00 o 
   0  -4   7      131.27      147.41     17.88 o 
   1  -4   7       62.22       64.92     13.55 o 
   2  -4   7       41.89       53.07     12.50 o 
   3  -4   7      171.00      187.48     22.46 o 
   4  -4   7      108.05      108.21     19.62 o 
   5  -4   7        2.25       13.88     15.69 o 
   6  -4   7       48.46       35.06     16.41 o 
   7  -4   7        5.14        6.22      8.46 o 
   8  -4   7       36.23       50.83     17.28 o 
  -6  -3   7       30.00       41.72     17.79 o 
  -5  -3   7       18.50       11.64     15.40 o 
  -4  -3   7        9.89        3.33     12.58 o 
  -3  -3   7        3.02        5.57      7.60 o 
  -2  -3   7        2.52        8.06      6.95 o 
  -1  -3   7       38.03       41.49     11.27 o 
   0  -3   7      267.30      263.88     20.28 o 
   1  -3   7       37.22       34.83     10.20 o 
   2  -3   7      209.92      197.67     20.98 o 
   3  -3   7      133.52      144.07     19.32 o 
   4  -3   7      258.93      260.46     25.09 o 
   6  -3   7       72.17       75.84     27.91 o 
   7  -3   7       29.59       27.55     14.03 o 
   8  -3   7        0.10        7.23      7.59 o 
  -6  -2   7       60.63       88.93     28.70 o 
  -5  -2   7       60.30       76.50     17.40 o 
  -4  -2   7      109.68      114.62     19.24 o 
  -3  -2   7       18.05       13.03      8.98 o 
  -2  -2   7        8.62        7.68      8.02 o 
  -1  -2   7        0.39        3.75      6.25 o 
   0  -2   7      209.54      211.19     18.17 o 
   1  -2   7       26.25       27.80      9.33 o 
   2  -2   7       47.37       48.34     12.06 o 
   3  -2   7        9.16       14.81      8.23 o 
   4  -2   7      207.18      188.96     22.35 o 
   5  -2   7      145.42      140.37     22.01 o 
   6  -2   7      224.29      201.93     38.82 o 
   7  -2   7      163.49      179.66     38.75 o 
   8  -2   7       12.42       24.80     12.07 o 
  -7  -1   7        2.60       13.95     20.17 o 
  -6  -1   7       30.55       38.54     21.54 o 
  -5  -1   7      152.81      143.37     33.26 o 
  -4  -1   7       49.60       67.24     23.50 o 
  -3  -1   7       10.62       16.44      9.48 o 
  -2  -1   7      145.93      144.07     21.07 o 
  -1  -1   7        9.30       13.59      7.13 o 
   0  -1   7      100.79       95.15     13.90 o 
   1  -1   7       11.61        8.33      5.96 o 
   2  -1   7        9.30        9.95      6.86 o 
   3  -1   7      235.20      226.77     19.60 o 
   4  -1   7       30.64       27.51     10.66 o 
   5  -1   7       41.65       46.86     13.59 o 
   6  -1   7      187.59      166.92     24.53 o 
   7  -1   7      125.14      100.49     29.86 o 
   8  -1   7       40.15       38.32     23.86 o 
   9  -1   7       10.88        0.00     20.75 o 
  -7   0   7        0.47        5.64     18.73 o 
  -6   0   7        9.01       16.70     16.92 o 
  -5   0   7        9.59        3.90     14.75 o 
  -4   0   7       53.35       66.66     23.28 o 
  -3   0   7      438.56      437.19     42.51 o 
  -2   0   7        3.75        3.68      6.71 o 
  -1   0   7       33.06       39.97      9.68 o 
   0   0   7      207.70      209.09     25.23 o 
   1   0   7     1005.26     1006.16     43.63 o 
   2   0   7       84.28       90.97     14.25 o 
   3   0   7      188.69      182.41     28.77 o 
   4   0   7        1.76        0.02      4.83 o 
   5   0   7      109.56       81.20     16.57 o 
   6   0   7        2.75        2.28      7.33 o 
   7   0   7       18.37       30.29     18.80 o 
   8   0   7      133.85      122.62     34.56 o 
   9   0   7       14.94        5.86     16.05 o 
  -6   1   7        0.57        1.74     16.05 o 
  -5   1   7        3.63        0.00     12.44 o 
  -4   1   7       62.16       71.94     24.87 o 
  -3   1   7       55.86       39.19     18.22 o 
  -2   1   7        0.80        0.00      7.59 o 
  -1   1   7       33.27       42.37     15.83 o 
   0   1   7      307.41      283.87     17.59 o 
   1   1   7     1949.50     1948.49     86.32 o 
   2   1   7      563.28      539.98     18.89 o 
   3   1   7      744.51      749.31     32.97 o 
   4   1   7        1.05        0.00      5.26 o 
   5   1   7       11.92       11.52      7.87 o 
   6   1   7      124.36      122.22     20.83 o 
   7   1   7      284.10      278.57     44.68 o 
   8   1   7       15.92       29.50     20.39 o 
   9   1   7        1.47       11.28     17.93 o 
  -6   2   7        2.17        3.47     15.76 o 
  -5   2   7       29.07       14.53     14.82 o 
  -4   2   7       36.21       45.69     20.89 o 
  -3   2   7      122.54      121.03     30.44 o 
  -2   2   7       44.74       28.34     16.85 o 
  -1   2   7        0.62        3.54      7.45 o 
   0   2   7       24.00       21.33     12.72 o 
   1   2   7      292.14      302.94     17.74 o 
   2   2   7     1068.63     1107.44     28.23 o 
   3   2   7     1481.88     1482.13     34.13 o 
   4   2   7      274.88      263.47     21.12 o 
   5   2   7        4.16        3.42      7.54 o 
   6   2   7       66.01       82.70     17.50 o 
   7   2   7        4.65        4.27     13.95 o 
   8   2   7        9.38        6.87     14.89 o 
   9   2   7       47.60       68.03     26.75 o 
  -6   3   7       46.38       53.36     26.10 o 
  -5   3   7       35.34       34.78     20.10 o 
  -4   3   7       28.38       29.06     18.00 o 
  -3   3   7      415.84      413.40     43.81 o 
  -2   3   7       16.69       21.69     13.66 o 
  -1   3   7       49.94       31.81     14.32 o 
   0   3   7       12.37       10.19     10.77 o 
   1   3   7      198.51      212.65     19.04 o 
   2   3   7      553.98      532.04     27.45 o 
   3   3   7     1021.61     1040.31     43.30 o 
   4   3   7      674.84      687.12     25.99 o 
   5   3   7      148.74      135.37     19.78 o 
   6   3   7        1.30        8.32      9.08 o 
   7   3   7        0.46        4.75      8.57 o 
   8   3   7      153.84      140.11     36.29 o 
   9   3   7        8.92       22.85     19.88 o 
  -6   4   7       21.91       21.54      8.53 o 
  -5   4   7        0.13        4.77      7.37 o 
  -4   4   7      180.76      165.56     36.15 o 
  -3   4   7        5.68        4.34      9.40 o 
  -2   4   7       80.21       66.51     21.83 o 
  -1   4   7      463.62      430.90     41.50 o 
   0   4   7       61.34       42.51     16.34 o 
   1   4   7      345.49      279.26     36.51 o 
   2   4   7       63.64       62.17     13.58 o 
   3   4   7      211.45      199.44     19.54 o 
   4   4   7      203.47      207.31     16.40 o 
   5   4   7       90.89      104.35     14.47 o 
   6   4   7       10.05       16.83     10.44 o 
   7   4   7       34.62       41.30     14.56 o 
   8   4   7       53.42       92.32     30.44 o 
  -5   5   7       21.00       25.38     12.72 o 
  -4   5   7        1.24        1.88      8.75 o 
  -3   5   7       30.56       24.29     16.12 o 
  -2   5   7     1294.84     1237.17     75.12 o 
  -1   5   7        6.60        8.89     11.50 o 
   0   5   7       40.72       30.73     15.18 o 
   1   5   7       70.00       48.71     12.83 o 
   2   5   7        0.62        2.22      6.90 o 
   3   5   7        8.60        8.28      8.66 o 
   4   5   7       77.08       84.69     16.92 o 
   5   5   7        0.29        2.94      6.63 o 
   6   5   7       18.28       21.30     11.06 o 
   7   5   7        1.74       15.18     16.70 o 
   8   5   7       13.02       10.12     15.76 o 
  -5   6   7        0.09        5.78      7.23 o 
  -4   6   7       13.88       26.68     13.66 o 
  -3   6   7       57.85       59.07     21.69 o 
  -2   6   7      117.06      157.18     34.12 o 
  -1   6   7      310.93      323.25     38.61 o 
   0   6   7      313.18      324.05     26.99 o 
   1   6   7      150.92      141.42     21.09 o 
   2   6   7       91.09       77.56     16.62 o 
   3   6   7        3.71        6.58      7.99 o 
   4   6   7       38.59       42.70     12.79 o 
   5   6   7        0.36        0.00     13.52 o 
   6   6   7        6.30        2.89     16.70 o 
   7   6   7       22.21       51.33     22.41 o 
   8   6   7        4.55       12.44     21.62 o 
  -4   7   7       37.36       41.64     13.16 o 
  -3   7   7       25.65       27.83     12.80 o 
  -2   7   7       11.24        5.64     10.12 o 
  -1   7   7      237.68      253.29     29.80 o 
   0   7   7      311.39      351.48     30.68 o 
   1   7   7      289.61      293.85     27.57 o 
   2   7   7        1.18        2.10     12.00 o 
   3   7   7      140.98      149.80     34.34 o 
   4   7   7      169.34      200.70     39.11 o 
   5   7   7      101.35      113.51     32.10 o 
   6   7   7        7.17       15.25     17.21 o 
   7   7   7        0.68        4.84     18.80 o 
  -3   8   7       40.79       37.67     14.46 o 
  -2   8   7        3.91        6.06      8.52 o 
  -1   8   7        7.48        8.31     15.33 o 
   0   8   7       24.21       36.08     20.97 o 
   1   8   7       47.91       61.67     25.38 o 
   2   8   7       28.71       23.06     18.94 o 
   3   8   7       59.12       84.37     28.70 o 
   4   8   7       76.05       68.18     27.04 o 
   5   8   7      125.02      118.35     35.79 o 
   6   8   7       31.99       44.25     26.24 o 
  -1   9   7        5.01        4.12     15.69 o 
   0   9   7       96.11      119.36     35.06 o 
   1   9   7       13.07        9.98     18.44 o 
   2   9   7        0.14       10.41     18.51 o 
   3   9   7        6.09       17.21     19.59 o 
   4   9   7        5.90        3.54     17.21 o 
   5   9   7       24.48       22.99     22.56 o 
   1  -9   8       25.38       43.02     25.16 o 
  -2  -8   8        0.68        0.00      7.66 o 
  -1  -8   8        0.28       16.56      7.16 o 
   0  -8   8        0.23        9.40      7.09 o 
   1  -8   8       13.96       24.51     20.32 o 
   2  -8   8       31.83       40.78     22.92 o 
   3  -8   8       33.68       37.81     24.44 o 
   4  -8   8        2.58       10.77     17.93 o 
  -4  -7   8       16.37       59.43     17.21 o 
  -3  -7   8       50.08       85.53     23.35 o 
  -2  -7   8       29.32       32.75     14.03 o 
  -1  -7   8        3.87        9.04     11.93 o 
   0  -7   8        0.28        2.89      7.74 o 
   1  -7   8       64.98       72.37     23.14 o 
   2  -7   8       40.79       26.03     14.53 o 
   3  -7   8       45.03       51.62     24.15 o 
   4  -7   8        2.17        0.00     14.89 o 
   5  -7   8        3.52       12.22     19.16 o 
  -4  -6   8       11.82       34.92     13.81 o 
  -3  -6   8       49.69       71.00     23.71 o 
  -2  -6   8       28.14       33.55     16.85 o 
  -1  -6   8       10.42       13.74     12.87 o 
   0  -6   8       15.68       15.11     13.95 o 
   1  -6   8       43.39       49.74     20.89 o 
   2  -6   8       37.36       49.81     20.53 o 
   3  -6   8       15.28       27.40     15.25 o 
   4  -6   8        7.15        8.46     16.27 o 
   5  -6   8       12.25       17.42     17.35 o 
   6  -6   8        4.15       19.45     19.30 o 
  -5  -5   8        0.23       10.77     11.86 o 
  -4  -5   8        1.52       20.17     13.23 o 
  -3  -5   8       11.08       13.30     12.94 o 
  -2  -5   8       39.97       65.86     22.77 o 
  -1  -5   8       55.81       66.95     22.48 o 
   0  -5   8       38.42       41.28     18.36 o 
   1  -5   8       63.11       77.87     25.09 o 
   2  -5   8       68.65       65.14     21.98 o 
   3  -5   8        7.65       13.13      9.85 o 
   4  -5   8      162.71      138.74     33.76 o 
   5  -5   8        0.11        7.88     11.35 o 
   7  -5   8       17.80       23.86      8.31 o 
  -5  -4   8        0.53       13.01     12.15 o 
  -4  -4   8        0.31        7.37     13.30 o 
  -3  -4   8        0.53        2.24     10.41 o 
  -2  -4   8       35.43       31.09     15.76 o 
  -1  -4   8       27.06       41.50     17.42 o 
   0  -4   8       96.21      113.78     17.42 o 
   1  -4   8       41.31       61.59     14.05 o 
   2  -4   8      126.11      110.00     18.69 o 
   3  -4   8      230.11      257.77     27.05 o 
   4  -4   8      174.11      160.50     23.77 o 
   5  -4   8        7.07       34.20     18.44 o 
   6  -4   8       35.04       35.57     20.32 o 
   7  -4   8       18.61       23.71     11.35 o 
  -4  -3   8        0.11        1.23     12.44 o 
  -3  -3   8        0.82        0.40      8.84 o 
  -2  -3   8       25.98       29.17     11.27 o 
  -1  -3   8        9.71        8.92      7.18 o 
   0  -3   8       33.67       42.85     13.77 o 
   1  -3   8        0.71        0.00      4.90 o 
   2  -3   8       13.08        9.63      7.93 o 
   3  -3   8       13.28       16.63      9.89 o 
   4  -3   8      204.69      205.90     25.33 o 
   5  -3   8      406.37      401.88     32.01 o 
   6  -3   8      147.09      136.21     35.35 o 
   7  -3   8        4.76        0.00     13.66 o 
   8  -3   8        0.80        7.23      7.09 o 
  -5  -2   8       18.87       32.75     22.20 o 
  -4  -2   8       44.10       60.66     22.99 o 
  -3  -2   8        4.67        3.90      8.13 o 
  -2  -2   8       12.91       16.56      9.75 o 
  -1  -2   8       59.70       59.89     13.75 o 
   0  -2   8       76.83       78.60     15.11 o 
   1  -2   8       24.73       21.17      9.37 o 
   2  -2   8       16.58       21.64      9.73 o 
   3  -2   8        9.20        6.37      7.38 o 
   4  -2   8       17.52       16.20      9.64 o 
   5  -2   8       86.30       76.17     17.77 o 
   6  -2   8      138.24      138.72     24.51 o 
   7  -2   8       47.47       53.79     24.29 o 
   8  -2   8       10.25       23.14     21.47 o 
  -6  -1   8        5.62        8.10     17.71 o 
  -5  -1   8       70.29       62.54     25.30 o 
  -4  -1   8        4.89        8.60     14.75 o 
  -3  -1   8       12.61       16.85     16.27 o 
  -2  -1   8       11.73       13.19      9.05 o 
  -1  -1   8      419.63      427.88     26.38 o 
   0  -1   8      266.46      277.47     21.28 o 
   1  -1   8      652.38      600.66     30.77 o 
   2  -1   8       13.94       15.59     11.39 o 
   3  -1   8       53.35       50.44     13.59 o 
   4  -1   8      203.91      211.26     35.50 o 
   5  -1   8        0.39        0.00      7.46 o 
   6  -1   8      360.51      377.13     33.45 o 
   7  -1   8       54.96       61.16     25.02 o 
   8  -1   8        2.38       12.15     16.85 o 
  -6   0   8       11.84       39.19     23.35 o 
  -5   0   8       14.04       17.93     16.12 o 
  -4   0   8       22.87       18.07     17.21 o 
  -3   0   8        7.93        4.63     13.52 o 
  -2   0   8       25.24       26.82     16.77 o 
  -1   0   8      469.20      443.91     41.21 o 
   0   0   8      335.57      331.29     26.50 o 
   1   0   8      877.82      841.05     42.91 o 
   2   0   8      300.71      288.80     21.82 o 
   3   0   8        3.55        0.00      9.33 o 
   4   0   8      340.35      315.63     25.64 o 
   5   0   8      542.71      497.37     33.00 o 
   6   0   8        5.63        2.36      8.13 o 
   7   0   8        0.37        4.84     13.01 o 
   8   0   8       10.04       15.11     19.01 o 
  -6   1   8        3.48        3.54     16.77 o 
  -5   1   8       32.20       30.80     18.58 o 
  -4   1   8       64.70       89.14     29.57 o 
  -3   1   8        7.67       12.07     15.11 o 
  -2   1   8        0.48        0.00     10.92 o 
  -1   1   8       16.57       12.07     13.16 o 
   0   1   8      429.15      366.62     38.39 o 
   1   1   8     1464.93     1393.78     42.22 o 
   2   1   8      876.31      822.39     54.80 o 
   3   1   8      134.31      135.96     17.88 o 
   4   1   8      210.14      202.38     36.22 o 
   5   1   8       28.70       33.79     12.14 o 
   6   1   8       13.18       13.24      9.38 o 
   7   1   8      220.73      231.78     29.55 o 
   8   1   8        0.08        2.17     16.56 o 
   9   1   8        0.11        0.00     17.71 o 
  -6   2   8        1.85        1.52     15.76 o 
  -5   2   8       76.53       69.84     28.56 o 
  -4   2   8        8.99       14.68     16.70 o 
  -3   2   8        1.77        3.54     11.42 o 
  -2   2   8        8.35        0.00     11.93 o 
  -1   2   8        0.78        0.00     10.34 o 
   0   2   8       35.12       42.80     18.15 o 
   1   2   8      468.61      497.05     42.73 o 
   2   2   8      896.08      796.08     53.93 o 
   3   2   8      489.54      461.96     31.38 o 
   4   2   8       10.38        9.45      7.75 o 
   5   2   8        0.42        3.79      8.31 o 
   6   2   8      389.53      391.38     31.27 o 
   7   2   8       62.66       88.85     19.42 o 
   8   2   8       27.08       28.20     20.17 o 
  -5   3   8        3.44        9.18     14.97 o 
  -4   3   8       65.93       57.12     24.58 o 
  -3   3   8      320.90      298.66     45.04 o 
  -2   3   8        1.14        0.00      6.72 o 
  -1   3   8      303.86      283.92     35.35 o 
   0   3   8       31.76       36.29     16.48 o 
   1   3   8        0.73        0.00      8.17 o 
   2   3   8       90.56      128.57     20.97 o 
   3   3   8      144.38      124.35     27.40 o 
   4   3   8       19.56       24.75      9.53 o 
   5   3   8        2.78        2.83      7.44 o 
   6   3   8       57.51       71.27     16.85 o 
   7   3   8      108.26      132.60     23.27 o 
   8   3   8       56.28       60.22     26.46 o 
  -5   4   8        1.47       24.80     11.50 o 
  -4   4   8      291.72      250.73     44.25 o 
  -3   4   8       62.73       50.68     19.88 o 
  -2   4   8       73.01       76.06     25.23 o 
  -1   4   8        0.59        3.25      9.69 o 
   0   4   8       15.33       26.24     15.69 o 
   1   4   8       32.81       34.71     11.07 o 
   2   4   8       36.69       56.38     13.28 o 
   3   4   8        2.70        4.57      6.84 o 
   4   4   8       18.33       14.75     12.80 o 
   5   4   8       75.95       74.21     16.59 o 
   6   4   8        0.32        5.02      9.30 o 
   7   4   8       52.80       44.39     16.23 o 
   8   4   8       46.38       83.07     29.35 o 
  -5   5   8        0.09        6.07      7.09 o 
  -4   5   8        0.49        7.01      8.03 o 
  -3   5   8      147.95      159.13     35.64 o 
  -2   5   8      252.74      282.11     44.39 o 
  -1   5   8      467.84      496.62     48.80 o 
   0   5   8      220.32      246.03     38.61 o 
   1   5   8        0.93        0.00      7.19 o 
   2   5   8      103.88      112.70     18.99 o 
   3   5   8      113.72      116.20     19.02 o 
   4   5   8       14.11       16.80     11.39 o 
   5   5   8       23.49       38.10     16.99 o 
   6   5   8        3.27        4.99     13.38 o 
   7   5   8        0.50       11.96      8.81 o 
   8   5   8        8.06       19.74     20.39 o 
  -4   6   8       10.38       14.03      9.33 o 
  -3   6   8       21.88       23.14     12.15 o 
  -2   6   8      120.01      142.64     33.84 o 
  -1   6   8      222.89      213.71     39.26 o 
   0   6   8        1.92        6.80      7.96 o 
   1   6   8      136.77      118.28     20.73 o 
   2   6   8      165.43      164.77     23.09 o 
   3   6   8      314.59      315.74     27.31 o 
   4   6   8      118.14      140.78     22.11 o 
   5   6   8       57.00       61.24     25.23 o 
  -3   7   8        3.07       16.34      9.18 o 
  -2   7   8        6.59       13.95     11.71 o 
  -1   7   8       65.64       78.46     18.69 o 
   0   7   8       31.46       33.72     13.34 o 
   1   7   8       21.87       20.34     11.98 o 
   2   7   8       29.53       24.09     11.52 o 
   3   7   8      118.63      145.83     34.99 o 
   4   7   8      100.04      115.39     33.40 o 
   5   7   8       64.86       62.10     25.88 o 
  -2   8   8       71.53       72.40     16.47 o 
  -1   8   8       19.93       18.94     18.94 o 
   0   8   8       10.66       17.21     17.79 o 
   1   8   8       16.33       15.69     18.07 o 
   2   8   8        1.66        0.94     13.30 o 
   3   8   8        5.26       11.50     17.71 o 
   4   8   8       68.99       94.13     31.88 o 
   5   8   8       80.30      111.77     35.72 o 
   0   9   8       59.41       65.79     29.71 o 
   1   9   8        6.92       13.01     18.51 o 
   2   9   8        3.57        6.07     19.59 o 
   3   9   8        5.13       14.89     20.61 o 
   4   9   8        7.03        8.53     22.34 o 
  -1  -8   9       11.64        5.28      7.23 o 
   0  -8   9        7.79       14.68      9.76 o 
   1  -8   9       15.65       20.68     10.27 o 
   2  -8   9        1.78       11.71      7.45 o 
  -2  -7   9       11.56       16.77     10.27 o 
  -1  -7   9        9.52       30.94     12.80 o 
   0  -7   9       11.94       13.74      9.11 o 
   1  -7   9        2.06        8.24      8.17 o 
   2  -7   9        0.36       18.07      9.25 o 
   3  -7   9       17.94       41.43     14.03 o 
   4  -7   9        4.20        3.18     20.17 o 
  -3  -6   9       12.60       20.53     12.44 o 
  -2  -6   9       17.57       33.04     14.75 o 
  -1  -6   9       23.07       42.51     16.99 o 
   0  -6   9       22.65       49.60     19.45 o 
   1  -6   9        5.61       18.00     10.92 o 
   2  -6   9      146.96      186.39     39.47 o 
   3  -6   9       13.80       17.35     12.58 o 
   4  -6   9        6.03        0.80      8.82 o 
   5  -6   9       23.53       29.79     13.59 o 
  -4  -5   9        1.34        9.04     10.48 o 
  -3  -5   9        2.90        0.00      8.10 o 
  -2  -5   9       19.12       20.68     14.39 o 
  -1  -5   9       13.21       15.18     14.32 o 
   0  -5   9       22.86       19.88     13.81 o 
   1  -5   9       50.87       67.60     24.36 o 
   2  -5   9       60.27       76.20     25.59 o 
   3  -5   9       55.63       75.58     17.52 o 
   4  -5   9      170.28      179.32     26.29 o 
   5  -5   9        1.31       11.64      9.25 o 
  -4  -4   9        1.16       12.29     11.57 o 
  -3  -4   9        0.58        0.43     12.15 o 
  -2  -4   9       22.26       30.29     16.34 o 
  -1  -4   9        1.43        2.24     10.63 o 
   0  -4   9        0.56        1.35      7.00 o 
   1  -4   9        4.60        7.91      8.43 o 
   2  -4   9       16.70       19.10     10.95 o 
   3  -4   9      206.87      222.98     26.95 o 
   4  -4   9      227.48      233.88     28.35 o 
   5  -4   9       62.76       57.05     15.74 o 
   6  -4   9        1.94       11.78     17.57 o 
   7  -4   9        2.35        8.53     15.18 o 
  -3  -3   9       16.28       19.74     14.75 o 
  -2  -3   9       34.84       30.91     13.12 o 
  -1  -3   9       21.36       22.03     10.19 o 
   0  -3   9       62.45       68.70     15.19 o 
   1  -3   9        9.19        3.92      8.15 o 
   2  -3   9       15.38       19.84     10.11 o 
   3  -3   9        0.42        2.85      8.02 o 
   4  -3   9      118.07      134.31     22.85 o 
   5  -3   9      121.22      114.65     21.78 o 
   6  -3   9       27.98       16.99     18.44 o 
   7  -3   9       24.44       26.75     19.88 o 
  -4  -2   9        0.77        3.04     15.91 o 
  -3  -2   9       48.05       57.04     23.28 o 
  -2  -2   9       98.37      119.72     19.54 o 
  -1  -2   9      405.10      396.58     27.90 o 
   0  -2   9       65.48       76.64     16.30 o 
   1  -2   9       22.69       22.61     10.22 o 
   2  -2   9      300.21      277.51     24.96 o 
   3  -2   9       33.51       22.27     10.21 o 
   4  -2   9      390.31      376.37     29.73 o 
   5  -2   9      112.94      110.84     21.87 o 
   6  -2   9        3.00        5.69      8.96 o 
   7  -2   9       13.94       21.91     19.52 o 
   8  -2   9       12.05        7.09     15.91 o 
  -5  -1   9        7.83        0.36     16.92 o 
  -4  -1   9        6.23        7.66     15.76 o 
  -3  -1   9       50.18       51.98     21.33 o 
  -2  -1   9       68.33       78.15     26.39 o 
  -1  -1   9      322.55      288.98     36.08 o 
   0  -1   9      588.02      565.65     32.05 o 
   1  -1   9      104.23      129.62     19.19 o 
   2  -1   9      144.64      141.30     20.37 o 
   3  -1   9      443.10      390.58     28.20 o 
   4  -1   9       22.57       32.25     18.36 o 
   5  -1   9        0.38        1.45      9.10 o 
   6  -1   9       34.33       24.56     12.91 o 
   7  -1   9        7.09        9.69     15.47 o 
   8  -1   9        1.09        5.71     17.57 o 
  -5   0   9        5.08        4.55     18.15 o 
  -4   0   9        1.76        8.60     13.52 o 
  -3   0   9        0.61        9.18     14.75 o 
  -2   0   9       33.09       31.45     17.79 o 
  -1   0   9      390.79      353.47     40.27 o 
   0   0   9      630.38      588.80     49.67 o 
   1   0   9      366.17      337.90     24.58 o 
   2   0   9      501.58      542.07     33.44 o 
   3   0   9      108.37       93.63     26.68 o 
   4   0   9       10.30       12.04      9.91 o 
   5   0   9      415.81      366.83     30.03 o 
   6   0   9       25.48       37.21     13.33 o 
   7   0   9        0.95        6.62      7.31 o 
   8   0   9        1.17       13.66     18.58 o 
  -5   1   9        9.27       28.56     21.26 o 
  -4   1   9       13.82       14.32     15.47 o 
  -3   1   9        8.34        9.47     15.83 o 
  -2   1   9       22.48       17.93     14.89 o 
  -1   1   9        7.45        4.41     12.07 o 
   0   1   9      207.86      186.53     34.34 o 
   1   1   9      386.30      375.59     40.78 o 
   2   1   9       52.57       64.92     22.63 o 
   3   1   9        0.31        1.69      5.85 o 
   4   1   9      361.80      336.20     26.96 o 
   5   1   9      131.07      129.43     21.92 o 
   6   1   9      179.37      170.96     25.10 o 
   7   1   9        2.69        2.86      7.00 o 
   8   1   9        0.05        2.53     16.92 o 
  -5   2   9       83.12       94.20     34.49 o 
  -4   2   9       19.37       27.76     19.52 o 
  -3   2   9       17.14       24.65     17.50 o 
  -2   2   9       19.28       25.02     18.22 o 
  -1   2   9       45.47       38.97     20.24 o 
   0   2   9        0.38        0.00     11.42 o 
   1   2   9       53.67       36.51     17.50 o 
   2   2   9       23.57       23.50     14.82 o 
   3   2   9       17.32       19.23     15.04 o 
   4   2   9        0.93        1.73      6.46 o 
   5   2   9       93.07      110.44     20.18 o 
   6   2   9      123.09      134.28     22.82 o 
   7   2   9       63.53       66.16     16.41 o 
   8   2   9       32.27       48.15     26.03 o 
  -5   3   9       12.50       19.74     19.01 o 
  -4   3   9       83.00       69.84     28.92 o 
  -3   3   9       48.23       51.33     24.29 o 
  -2   3   9      112.33      128.62     32.25 o 
  -1   3   9        0.60        1.66      8.89 o 
   0   3   9       10.30       10.92     11.78 o 
   1   3   9       16.96       16.50     14.75 o 
   2   3   9       16.06       34.56     17.64 o 
   3   3   9       83.44       62.25     22.12 o 
   4   3   9       15.18       21.91     14.97 o 
   5   3   9       24.63       29.32     12.88 o 
   6   3   9       60.10      102.42     20.19 o 
   7   3   9       59.29       60.37     15.53 o 
   8   3   9       48.75       64.56     26.61 o 
  -4   4   9       40.39       50.75     17.86 o 
  -3   4   9      258.41      254.85     44.03 o 
  -2   4   9      176.63      206.92     40.13 o 
  -1   4   9        2.32        7.88     12.36 o 
   0   4   9       55.10       58.85     21.69 o 
   1   4   9      247.09      237.69     25.68 o 
   2   4   9      138.89      156.75     21.16 o 
   3   4   9       16.37       21.47     14.53 o 
   4   4   9       37.63       38.10     17.42 o 
   5   4   9        8.19        8.46     12.80 o 
   6   4   9        0.44       10.84     13.38 o 
   7   4   9       60.98       78.57     17.19 o 
   8   4   9       47.76       89.72     29.93 o 
  -4   5   9        9.55       11.42      7.16 o 
  -3   5   9       67.43       49.81     18.44 o 
  -2   5   9        7.38       18.36     13.38 o 
  -1   5   9       76.86       74.83     24.80 o 
   0   5   9       48.99       49.24     20.89 o 
   1   5   9      191.17      184.33     27.08 o 
   2   5   9      161.03      156.14     22.81 o 
   3   5   9      263.27      251.09     39.84 o 
   4   5   9        0.26        2.96     10.56 o 
   5   5   9        0.42        5.78     10.34 o 
   6   5   9       11.58       45.98     18.29 o 
   7   5   9        2.80       17.86     11.21 o 
  -3   6   9       34.13       43.96     16.41 o 
  -2   6   9       34.94       48.30     17.13 o 
  -1   6   9       29.21       36.58     16.63 o 
   0   6   9       10.03        6.67      8.73 o 
   1   6   9       17.17       27.85     12.53 o 
   2   6   9       77.35       69.25     17.62 o 
   3   6   9      156.64      181.02     25.02 o 
   4   6   9       79.56       98.33     28.12 o 
   5   6   9       74.91       90.81     26.24 o 
  -2   7   9       21.01       26.46     14.32 o 
  -1   7   9       37.60       44.20     14.72 o 
   0   7   9        0.72        3.89      9.06 o 
   1   7   9        3.95        4.70      8.68 o 
   2   7   9       27.26       33.87     13.72 o 
   3   7   9      121.79      130.43     34.34 o 
   4   7   9      151.66      169.25     38.61 o 
  -1   8   9       36.28       35.85     11.58 o 
   0   8   9        0.20       11.06     19.16 o 
   1   8   9       35.44       55.24     26.53 o 
   2   8   9        5.20        9.25     18.29 o 
   3   8   9        1.23        6.36     18.44 o 
   4   8   9       60.66      112.35     36.80 o 
  -1  -7  10        1.84       40.92     18.29 o 
   0  -7  10       40.82       83.58     24.00 o 
   1  -7  10       10.72       13.45      9.47 o 
   2  -7  10        8.50       28.05     12.80 o 
   3  -7  10        0.18       16.05      8.68 o 
  -2  -6  10        4.31       20.10     12.29 o 
  -1  -6  10        5.96       13.95      9.90 o 
   0  -6  10        0.90        8.68     10.41 o 
   1  -6  10       18.50       25.59     12.72 o 
   2  -6  10      126.28      145.61     33.91 o 
   3  -6  10       35.90       50.10     18.07 o 
   4  -6  10        7.10        6.15      9.11 o 
   5  -6  10        0.14        9.54      8.39 o 
  -3  -5  10        1.87        3.11      8.17 o 
  -2  -5  10        4.65        0.00      9.40 o 
  -1  -5  10        0.72        7.23      9.98 o 
   0  -5  10        1.07        6.94     11.06 o 
   1  -5  10       19.04       19.09     12.15 o 
   2  -5  10       73.95       73.89     24.80 o 
   3  -5  10       89.24      100.35     28.20 o 
   4  -5  10        7.85       14.94     10.30 o 
   5  -5  10        4.48        4.84      7.66 o 
  -3  -4  10       21.19       43.16     15.83 o 
  -2  -4  10       47.74       54.73     19.30 o 
  -1  -4  10        1.18        0.00      9.47 o 
   0  -4  10        6.32        5.42     13.01 o 
   1  -4  10       40.13       38.98     14.07 o 
   2  -4  10       18.92       30.01     12.76 o 
   3  -4  10      123.69      140.39     31.45 o 
   4  -4  10       55.24       57.07     16.51 o 
   5  -4  10       32.18       47.47     15.07 o 
   6  -4  10       12.08       29.28     23.64 o 
  -1  -3  10      107.42      119.27     26.71 o 
   0  -3  10       80.13       77.08     17.81 o 
   1  -3  10       35.37       37.04     13.52 o 
   2  -3  10      139.87      109.66     20.34 o 
   3  -3  10       62.90       88.61     21.94 o 
   4  -3  10        3.05       15.68     10.31 o 
   5  -3  10       24.16       32.24     13.42 o 
   6  -3  10        6.21       11.22     12.82 o 
   7  -3  10        6.77       12.29     19.81 o 
  -4  -2  10        5.54       20.03     20.17 o 
  -3  -2  10       38.01       50.75     24.08 o 
  -2  -2  10      254.22      272.13     42.58 o 
  -1  -2  10      117.45      125.58     31.31 o 
   0  -2  10        1.74        6.37      8.62 o 
   1  -2  10      243.82      233.54     26.06 o 
   2  -2  10       77.31       90.85     25.70 o 
   3  -2  10        0.36        1.24      8.12 o 
   4  -2  10       57.36       50.11     15.41 o 
   5  -2  10       27.97       29.49     13.18 o 
   6  -2  10        6.99       10.38     11.49 o 
   7  -2  10       12.97       22.85     20.24 o 
  -4  -1  10        0.07       10.27     16.77 o 
  -3  -1  10       20.97       10.27     15.47 o 
  -2  -1  10       92.27      129.05     33.18 o 
  -1  -1  10      161.98      158.69     35.14 o 
   0  -1  10      407.09      359.39     42.37 o 
   1  -1  10       42.29       49.26     14.21 o 
   2  -1  10        0.20        0.00      6.88 o 
   3  -1  10      290.48      287.11     27.06 o 
   4  -1  10      119.48      100.21     29.57 o 
   5  -1  10       23.30       26.36     12.95 o 
   6  -1  10        0.08        0.00      8.73 o 
   7  -1  10        5.25        4.38     11.17 o 
  -4   0  10        7.57       24.44     20.53 o 
  -3   0  10        9.37        2.46     14.97 o 
  -2   0  10        0.84        0.36     14.89 o 
  -1   0  10       63.08       61.89     25.16 o 
   0   0  10       28.43       43.67     20.24 o 
   1   0  10        1.26        0.00     10.05 o 
   2   0  10      102.26       95.00     27.62 o 
   3   0  10       61.31       69.26     24.58 o 
   4   0  10      244.25      225.27     27.38 o 
   5   0  10       16.93       22.01     12.57 o 
   6   0  10       46.46       58.84     17.52 o 
   7   0  10        2.43        9.28      6.79 o 
   8   0  10        2.83       11.50     20.03 o 
  -4   1  10        1.18        3.11     15.04 o 
  -3   1  10        3.17        4.19     12.22 o 
  -2   1  10        0.50        0.00     11.64 o 
  -1   1  10        5.58       17.13     16.48 o 
   0   1  10       17.93       15.11     14.82 o 
   1   1  10        4.69        0.00     10.84 o 
   2   1  10       16.77       20.39     16.34 o 
   3   1  10        6.84       12.58     13.81 o 
   4   1  10       60.70       59.69     15.73 o 
   5   1  10      133.15      128.62     22.19 o 
   6   1  10      143.49      133.84     23.35 o 
   7   1  10       16.31       24.26     11.20 o 
   8   1  10        0.31       13.09     19.38 o 
  -4   2  10       77.16      123.20     38.32 o 
  -3   2  10       25.04       27.26     20.39 o 
  -2   2  10        3.91       15.62     17.13 o 
  -1   2  10        9.33        4.92     15.33 o 
   0   2  10       94.76      140.55     34.63 o 
   1   2  10        0.88       11.93     11.93 o 
   2   2  10        0.24        3.90     11.35 o 
   3   2  10       23.59       20.03     14.68 o 
   4   2  10       12.69       37.45     16.99 o 
   5   2  10       34.68       46.20     20.03 o 
   6   2  10      156.84      174.42     26.15 o 
   7   2  10       89.66      122.76     22.15 o 
   8   2  10        8.84       24.32      8.95 o 
  -4   3  10       54.15       71.00     29.06 o 
  -3   3  10        7.27        1.88     15.33 o 
  -2   3  10       11.33       22.92     14.89 o 
  -1   3  10      111.55       87.26     25.59 o 
   0   3  10       84.32       86.18     26.32 o 
   1   3  10      101.44      107.44     29.71 o 
   2   3  10      156.70      139.61     33.84 o 
   3   3  10        6.98        7.45     12.65 o 
   4   3  10        7.13        0.22     10.70 o 
   5   3  10       45.54       58.34     21.62 o 
   6   3  10       57.80       60.37     22.63 o 
   7   3  10       70.09      125.98     22.37 o 
  -3   4  10       41.50       50.61     15.98 o 
  -2   4  10       23.50       27.69     14.10 o 
  -1   4  10       40.46       50.03     20.17 o 
   0   4  10       37.03       26.03     15.62 o 
   1   4  10      262.17      291.72     45.26 o 
   2   4  10       10.82       13.01     14.24 o 
   3   4  10       34.60       57.48     21.91 o 
   4   4  10        9.75        7.45     10.05 o 
   5   4  10        6.36        7.95      9.76 o 
   6   4  10        0.09        4.12      9.47 o 
   7   4  10       16.38       27.55     10.92 o 
  -3   5  10       26.91       41.43     12.29 o 
  -2   5  10       14.68        9.98     10.77 o 
  -1   5  10        0.19       10.12     12.00 o 
   0   5  10       12.90       35.43     17.28 o 
   1   5  10      110.83      101.81     20.49 o 
   2   5  10      203.89      222.90     40.13 o 
   3   5  10      255.21      242.13     40.70 o 
   4   5  10       17.21       15.18     14.97 o 
   5   5  10        0.10        0.00      8.75 o 
   6   5  10       20.33       47.21     17.42 o 
   7   5  10        1.23       12.87      8.03 o 
  -2   6  10        5.00       12.22     10.12 o 
  -1   6  10        7.68        8.46      8.39 o 
   0   6  10        1.51        0.00      8.36 o 
   1   6  10       25.67       30.67     12.32 o 
   2   6  10      134.81      144.31     33.62 o 
   3   6  10      229.73      308.93     45.62 o 
   4   6  10      155.99      185.01     37.23 o 
   5   6  10        3.51        8.68     10.34 o 
  -1   7  10       12.30       21.10      8.46 o 
   0   7  10       20.93       25.86     11.06 o 
   1   7  10       37.63       48.65     15.11 o 
   2   7  10        7.50       38.70     12.63 o 
   2   8  10        6.77       10.84     18.94 o 
   0  -6  11        3.18       19.09      7.37 o 
   1  -6  11       32.74       46.78     18.44 o 
   2  -6  11       11.56       23.28     11.06 o 
   3  -6  11        9.17       29.43     11.21 o 
  -2  -5  11        0.85       14.60     10.56 o 
  -1  -5  11       21.94       25.23     13.23 o 
   0  -5  11        0.07        5.06      9.40 o 
   1  -5  11       39.55       52.85     17.71 o 
   2  -5  11       38.31       61.89     21.18 o 
   3  -5  11       28.68       47.43     17.13 o 
   4  -5  11       10.22       19.09     10.48 o 
   5  -5  11        7.13       28.02     10.39 o 
  -1  -4  11        0.99        0.00      9.18 o 
   0  -4  11       26.82       49.09     20.24 o 
   1  -4  11        6.27       14.24     13.66 o 
   2  -4  11        0.16       10.22      8.91 o 
   3  -4  11       24.38       33.75     12.27 o 
   4  -4  11        5.43       11.39     10.02 o 
   5  -4  11        1.54       14.59      9.55 o 
  -1  -3  11      101.89       86.25     28.56 o 
   0  -3  11       28.19       25.52     12.68 o 
   1  -3  11        0.37        4.48     10.02 o 
   2  -3  11       38.55       35.06     13.28 o 
   3  -3  11       48.95       43.16     15.02 o 
   4  -3  11        0.68        3.15      8.10 o 
   5  -3  11        7.63        8.15      8.54 o 
   6  -3  11        1.71        5.02     12.41 o 
  -3  -2  11       13.04       29.50     21.26 o 
  -2  -2  11       95.66       87.55     28.20 o 
  -1  -2  11        6.40        0.80     14.46 o 
   0  -2  11        3.53        0.65     13.38 o 
   1  -2  11       69.49       91.43     19.22 o 
   2  -2  11      107.26      105.12     20.89 o 
   3  -2  11       40.61       42.62     15.25 o 
   4  -2  11       13.43       15.84     10.97 o 
   5  -2  11        0.22        7.76     11.29 o 
   6  -2  11       32.62       52.15     17.48 o 
  -3  -1  11        3.28       12.44     16.92 o 
  -2  -1  11        1.71        0.65     14.17 o 
  -1  -1  11        2.32        0.00     12.65 o 
   0  -1  11       12.72       10.27     16.12 o 
   1  -1  11        4.54        1.88     14.32 o 
   2  -1  11       75.59       54.22     23.14 o 
   3  -1  11        5.37        3.85      9.45 o 
   4  -1  11      136.47      151.54     29.10 o 
   5  -1  11       18.01       12.23     11.43 o 
   6  -1  11        0.27        6.83     10.16 o 
   7  -1  11       18.75       27.48     14.99 o 
  -3   0  11        0.26        0.14     15.54 o 
  -2   0  11        5.51       13.88     16.48 o 
  -1   0  11        5.72       10.70     15.62 o 
   0   0  11        2.08        1.52     13.30 o 
   1   0  11        0.70        4.77     14.17 o 
   2   0  11       11.22       24.29     19.74 o 
   3   0  11       60.98       44.61     21.83 o 
   4   0  11      154.40      148.22     24.89 o 
   5   0  11      110.58       98.11     20.98 o 
   6   0  11       24.29       39.67     15.58 o 
   7   0  11        3.02       17.25      9.36 o 
  -3   1  11        1.11        9.98     19.45 o 
  -2   1  11       44.76       31.45     20.46 o 
  -1   1  11        5.48       10.77     16.34 o 
   0   1  11       20.63       15.91     17.06 o 
   1   1  11       61.32       55.09     23.79 o 
   2   1  11        0.49       16.05     16.92 o 
   3   1  11        0.91       10.34     14.82 o 
   4   1  11      134.12      150.53     36.80 o 
   5   1  11      185.37      198.17     39.84 o 
   6   1  11       73.70      101.58     20.52 o 
   7   1  11        9.46       20.89     22.34 o 
  -3   2  11       30.38       60.15     27.40 o 
  -2   2  11        8.44       12.87     17.28 o 
  -1   2  11       44.80       57.55     24.94 o 
   0   2  11      134.21      138.60     35.35 o 
   1   2  11        0.60        5.06     15.18 o 
   2   2  11        3.52        4.41      9.62 o 
   3   2  11        5.77        4.34      9.33 o 
   4   2  11        1.74       13.59     11.50 o 
   5   2  11       67.49       74.47     24.73 o 
   6   2  11       75.24       91.75     26.24 o 
   7   2  11       32.67       40.85     12.58 o 
  -3   3  11       10.49       20.53     21.76 o 
  -2   3  11        1.87       11.50     17.35 o 
  -1   3  11       80.57       70.71     23.64 o 
   0   3  11       22.36       26.10     14.10 o 
   1   3  11      128.82      142.28     34.41 o 
   2   3  11       48.47       28.49     14.75 o 
   3   3  11        7.34       13.66     11.78 o 
   4   3  11       39.08       42.22     18.00 o 
   5   3  11        0.14       21.69     10.48 o 
   6   3  11       11.38       14.60      9.83 o 
  -2   4  11        0.08        0.00      6.43 o 
  -1   4  11       12.93       34.56     12.80 o 
   0   4  11      118.92      146.04     33.98 o 
   1   4  11      297.44      289.12     46.70 o 
   2   4  11      169.85      187.83     39.04 o 
   3   4  11       26.72       28.27     14.10 o 
   4   4  11       31.54       35.86     15.47 o 
   5   4  11        0.24        6.65      8.60 o 
   6   4  11        5.69       13.23     10.12 o 
  -2   5  11        7.60        2.24      8.17 o 
  -1   5  11        4.32        8.10      8.46 o 
   0   5  11        7.92       14.75      8.31 o 
   1   5  11      122.37      156.38     36.15 o 
   2   5  11      239.51      281.10     46.34 o 
   3   5  11       45.46       75.62     23.14 o 
   4   5  11       15.01       19.16     11.42 o 
   5   5  11        9.65       17.13     12.36 o 
   6   5  11       21.18       32.68     15.69 o 
   0   6  11        8.07       12.72      9.47 o 
   1   6  11        2.56       12.15     10.48 o 
   2   6  11       37.41       46.63     19.38 o 
   3   6  11       54.40       61.38     19.38 o 
   4   6  11       10.10       22.20     12.29 o 
   5   6  11        0.82       22.34     10.63 o 
   2   7  11       58.84       78.01     21.91 o 
   1  -5  12       10.14       24.65     12.00 o 
   2  -5  12        5.47       16.48     10.34 o 
   1  -4  12       27.27       42.80     17.06 o 
   2  -4  12        2.89        4.34     11.13 o 
   3  -4  12        9.85       26.49     11.42 o 
   4  -4  12        4.56       16.72     12.04 o 
   0  -3  12       26.94       32.75     21.47 o 
   1  -3  12       11.23       15.18     17.64 o 
   2  -3  12       13.88       18.03     10.59 o 
   3  -3  12        7.45       22.70     11.77 o 
   4  -3  12        1.96       10.44      9.01 o 
   5  -3  12       14.21       24.22     23.42 o 
  -2  -2  12        3.29       20.75     20.75 o 
  -1  -2  12        0.78        5.35     16.05 o 
   0  -2  12       10.31       12.00     16.19 o 
   1  -2  12        0.28        0.58     15.83 o 
   2  -2  12       71.53       68.54     27.11 o 
   3  -2  12       60.87       76.03     18.95 o 
   4  -2  12       23.84       38.00     14.66 o 
   5  -2  12       10.77       28.53     14.43 o 
  -2  -1  12        0.48        0.00     16.48 o 
  -1  -1  12        7.06        0.00     16.85 o 
   0  -1  12        8.27       19.74     17.35 o 
   1  -1  12       11.90       12.00     17.21 o 
   2  -1  12       48.48       61.67     24.94 o 
   3  -1  12      128.24      133.97     35.72 o 
   4  -1  12       88.47      128.76     38.17 o 
   5  -1  12        7.76        8.63     12.43 o 
   6  -1  12        3.83        1.69     11.60 o 
  -2   0  12       13.30       16.99     20.75 o 
  -1   0  12       46.41       61.89     28.85 o 
   0   0  12        0.84       12.51     16.48 o 
   1   0  12        1.65        1.08     13.01 o 
   2   0  12       20.17       37.09     21.98 o 
   3   0  12       95.53      100.28     32.53 o 
   4   0  12      127.88      148.72     39.47 o 
   5   0  12       54.31       65.79     27.33 o 
   6   0  12       14.44       15.60     13.61 o 
  -2   1  12       35.17       61.67     28.63 o 
  -1   1  12        6.97        7.09     16.27 o 
   0   1  12        4.75        7.59     18.44 o 
   1   1  12        1.30        0.00     13.16 o 
   2   1  12       19.36       12.15     16.34 o 
   3   1  12        1.57        0.80     13.16 o 
   4   1  12       32.19       39.47     22.92 o 
   5   1  12       54.32       64.78     19.01 o 
   6   1  12       13.92       36.22     13.16 o 
  -2   2  12        6.45        4.34     16.12 o 
  -1   2  12       98.74      112.28     35.64 o 
   0   2  12      100.30       99.05     32.46 o 
   1   2  12       16.11       20.32     17.93 o 
   2   2  12       33.52       27.26     14.97 o 
   3   2  12       26.41       24.87     13.59 o 
   4   2  12        1.87       15.04     10.05 o 
   5   2  12        9.57       14.03     10.77 o 
   6   2  12        0.72       21.62      9.04 o 
  -1   3  12       80.76       92.18     32.39 o 
   0   3  12      180.40      249.00     45.48 o 
   1   3  12      100.63      126.74     30.65 o 
   2   3  12        0.52       12.29      9.11 o 
   3   3  12        1.44        0.80      7.16 o 
   4   3  12        6.28       14.17      8.24 o 
   5   3  12       11.76       37.02     15.40 o 
   6   3  12        0.58        6.36      7.23 o 
  -1   4  12        5.88       19.59      8.46 o 
   0   4  12       84.92      116.47     29.28 o 
   1   4  12       62.54       71.36     23.93 o 
   2   4  12       36.18       44.46     17.42 o 
   3   4  12        3.04       11.42      9.62 o 
   4   4  12       28.15       34.49     13.45 o 
   5   4  12       32.05       46.70     14.82 o 
   0   5  12        6.37        5.35      7.09 o 
   1   5  12       47.23       59.28     20.17 o 
   2   5  12       15.46       26.03     14.60 o 
   3   5  12        0.60        6.80      7.81 o 
   4   5  12        2.90       27.18     11.50 o 
   1  -3  13       35.44       34.12     22.92 o 
   2  -3  13       36.70       42.22     24.51 o 
   3  -3  13        0.53       12.29     19.30 o 
   0  -2  13        4.83       32.75     23.86 o 
   1  -2  13       36.73       44.61     23.57 o 
   2  -2  13       70.90      101.80     34.41 o 
   3  -2  13       47.28       54.80     26.53 o 
   4  -2  13        0.67        7.45     18.22 o 
   0  -1  13        0.09        0.00     16.48 o 
   1  -1  13        6.39       13.38     18.94 o 
   2  -1  13       41.38       71.86     28.20 o 
   3  -1  13       52.05       59.86     27.11 o 
   4  -1  13       31.66       21.98     21.54 o 
  -1   0  13        7.69       22.27     22.56 o 
   0   0  13        5.12       18.65     21.18 o 
   1   0  13       10.56       25.30     19.59 o 
   2   0  13        0.52       17.79     19.38 o 
   3   0  13       25.50       30.51     21.69 o 
   4   0  13        6.48       16.56     17.13 o 
   5   0  13        3.81       19.45     18.36 o 
   0   1  13        0.06        1.23     16.56 o 
   1   1  13       15.63        8.31     19.45 o 
   2   1  13        0.14        2.89     14.75 o 
   3   1  13        4.55        4.41     14.75 o 
   4   1  13        0.28        9.98     16.70 o 
   5   1  13        0.07        0.00     16.92 o 
   0   2  13       10.72        9.62     18.87 o 
   1   2  13        6.01        5.86     16.63 o 
   2   2  13        2.76        0.72     17.21 o 
   3   2  13       20.55       32.53     12.94 o 
   4   2  13       12.01       29.71     11.06 o 
   1   3  13        1.28       17.50      7.45 o 
   2   3  13        8.39       44.10     13.95 o 
   3   3  13       12.01       22.05      9.11 o 
   4   3  13       14.07       23.42      8.39 o 
   2   4  13        0.13        0.00      7.23 o 
                                                 
